# Supplementary material for: Treg cells as a protective factor for Hashimoto`s thyroiditis: a Mendelian randomization study
Source: Front Endocrinol (Lausanne). 2024 Mar 8;15:1347695. doi: 10.3389/fendo.2024.1347695 (PMC10957564; doi:10.3389/fendo.2024.1347695)
Supplement: Supplementary file 7 [file Table_1.xlsx]

## Sheet: Supplementary Table 1
Trait type	Panel	Statistical trait name	Trait	GWAS Catalog Accession Number
Relative count	Treg	f_Treg_Trait501	CD4 Treg %CD4	GCST90001478
Relative count	Treg	f_Treg_Trait502	CD4 Treg %T cell	GCST90001479
Absolute count	Treg	f_Treg_Trait503	Resting Treg AC	GCST90001480
Relative count	Treg	f_Treg_Trait504	Resting Treg % CD4 Treg	GCST90001481
Relative count	Treg	f_Treg_Trait505	Resting Treg %CD4	GCST90001482
Absolute count	Treg	f_Treg_Trait506	CD39+ resting Treg AC	GCST90001483
Relative count	Treg	f_Treg_Trait507	CD39+ resting Treg %resting Treg	GCST90001484
Relative count	Treg	f_Treg_Trait508	CD39+ resting Treg % CD4 Treg	GCST90001485
Absolute count	Treg	f_Treg_Trait509	Activated Treg AC	GCST90001486
Relative count	Treg	f_Treg_Trait510	Activated Treg %CD4 Treg	GCST90001487
Relative count	Treg	f_Treg_Trait511	Activated Treg %CD4	GCST90001488
Absolute count	Treg	f_Treg_Trait512	CD39+ activated Treg AC	GCST90001489
Relative count	Treg	f_Treg_Trait513	CD39+ activated Treg %activated Treg	GCST90001490
Relative count	Treg	f_Treg_Trait514	CD39+ activated Treg %CD4 Treg	GCST90001491
Absolute count	Treg	f_Treg_Trait515	Secreting Treg AC	GCST90001492
Relative count	Treg	f_Treg_Trait516	Secreting Treg % CD4 Treg	GCST90001493
Relative count	Treg	f_Treg_Trait517	Secreting Treg %CD4	GCST90001494
Absolute count	Treg	f_Treg_Trait518	CD39+ secreting Treg AC	GCST90001495
Relative count	Treg	f_Treg_Trait519	CD39+ secreting Treg %secreting Treg	GCST90001496
Relative count	Treg	f_Treg_Trait520	CD39+ secreting Treg %CD4 Treg	GCST90001497
Absolute count	Treg	f_Treg_Trait521	Activated & resting Treg AC	GCST90001498
Relative count	Treg	f_Treg_Trait522	Activated & resting Treg % CD4 Treg	GCST90001499
Relative count	Treg	f_Treg_Trait523	Activated & resting Treg %CD4+	GCST90001500
Absolute count	Treg	f_Treg_Trait527	Activated & secreting Treg AC	GCST90001501
Relative count	Treg	f_Treg_Trait528	Activated & secreting Treg %CD4 Treg	GCST90001502
Relative count	Treg	f_Treg_Trait529	Activated & secreting Treg %CD4+	GCST90001503
Absolute count	Treg	f_Treg_Trait533	CD25hi AC	GCST90001504
Relative count	Treg	f_Treg_Trait534	CD25hi %CD4+	GCST90001505
Relative count	Treg	f_Treg_Trait535	CD25hi %T cell	GCST90001506
Absolute count	Treg	f_Treg_Trait536	CD25hi CD45RA+ CD4 not Treg AC	GCST90001507
Relative count	Treg	f_Treg_Trait537	CD25hi CD45RA+ CD4 not Treg %CD4+	GCST90001508
Relative count	Treg	f_Treg_Trait538	CD25hi CD45RA+ CD4 not Treg %T cell	GCST90001509
Absolute count	Treg	f_Treg_Trait539	CD25hi CD45RA- CD4 not Treg AC	GCST90001510
Relative count	Treg	f_Treg_Trait540	CD25hi CD45RA- CD4 not Treg %CD4+	GCST90001511
Relative count	Treg	f_Treg_Trait541	CD25hi CD45RA- CD4 not Treg %T cell	GCST90001512
Absolute count	Treg	f_Treg_Trait542	CD4 Treg AC	GCST90001513
Relative count	Treg	Treg_Trait505	CD28- DN (CD4-CD8-) %DN	GCST90001653
Absolute count	Treg	Treg_Trait506	CD28- DN (CD4-CD8-) AC	GCST90001654
Relative count	Treg	Treg_Trait507	CD28+ DN (CD4-CD8-) %T cell	GCST90001655
Relative count	Treg	Treg_Trait508	CD28+ DN (CD4-CD8-) %DN	GCST90001656
Absolute count	Treg	Treg_Trait509	CD28+ DN (CD4-CD8-) AC	GCST90001657
Relative count	Treg	Treg_Trait512	CD39+ CD4+ %T cell	GCST90001658
Relative count	Treg	Treg_Trait513	CD39+ CD4+ %CD4+	GCST90001659
Absolute count	Treg	Treg_Trait514	CD39+ CD4+ AC	GCST90001660
Relative count	Treg	Treg_Trait574	CD28- CD8dim %T cell	GCST90001661
Relative count	Treg	Treg_Trait575	CD28- CD8dim %CD8dim	GCST90001662
Absolute count	Treg	Treg_Trait576	CD28- CD8dim AC	GCST90001663
Relative count	Treg	Treg_Trait577	CD28+ CD45RA+ CD8dim %T cell	GCST90001664
Relative count	Treg	Treg_Trait578	CD28+ CD45RA+ CD8dim %CD8dim	GCST90001665
Absolute count	Treg	Treg_Trait579	CD28+ CD45RA+ CD8dim AC	GCST90001666
Relative count	Treg	Treg_Trait580	CD28+ CD45RA- CD8dim %T cell	GCST90001667
Relative count	Treg	Treg_Trait581	CD28+ CD45RA- CD8dim %CD8dim	GCST90001668
Absolute count	Treg	Treg_Trait582	CD28+ CD45RA- CD8dim AC	GCST90001669
Relative count	Treg	Treg_Trait585	CD39+ CD8br %T cell	GCST90001670
Relative count	Treg	Treg_Trait586	CD39+ CD8br %CD8br	GCST90001671
Absolute count	Treg	Treg_Trait587	CD39+ CD8br AC	GCST90001672
Relative count	Treg	Treg_Trait588	CD28- CD127- CD25++ CD8br %T cell	GCST90001673
Relative count	Treg	Treg_Trait589	CD28- CD127- CD25++ CD8br %CD8br	GCST90001674
Absolute count	Treg	Treg_Trait590	CD28- CD127- CD25++ CD8br AC	GCST90001675
Relative count	Treg	Treg_Trait591	CD28- CD25++ CD8br %T cell	GCST90001676
Relative count	Treg	Treg_Trait592	CD28- CD25++ CD8br %CD8br	GCST90001677
Absolute count	Treg	Treg_Trait593	CD28- CD25++ CD8br AC	GCST90001678
Relative count	Treg	Treg_Trait594	CD25++ CD8br %T cell	GCST90001679
Relative count	Treg	Treg_Trait595	CD25++ CD8br %CD8br	GCST90001680
Absolute count	Treg	Treg_Trait596	CD25++ CD8br AC	GCST90001681
Relative count	Treg	Treg_Trait597	CD127- CD8br %T cell	GCST90001682
Relative count	Treg	Treg_Trait598	CD127- CD8br %CD8br	GCST90001683
Absolute count	Treg	Treg_Trait599	CD127- CD8br AC	GCST90001684
Relative count	Treg	Treg_Trait600	CD28- CD8br %T cell	GCST90001685
Relative count	Treg	Treg_Trait601	CD28- CD8br %CD8br	GCST90001686
Absolute count	Treg	Treg_Trait602	CD28- CD8br AC	GCST90001687
Relative count	Treg	Treg_Trait603	CD28+ CD45RA+ CD8br %T cell	GCST90001688
Relative count	Treg	Treg_Trait604	CD28+ CD45RA+ CD8br %CD8br	GCST90001689
Absolute count	Treg	Treg_Trait605	CD28+ CD45RA+ CD8br AC	GCST90001690
Relative count	Treg	Treg_Trait606	CD28+ CD45RA- CD8br %T cell	GCST90001691
Relative count	Treg	Treg_Trait607	CD28+ CD45RA- CD8br %CD8br	GCST90001692
Absolute count	Treg	Treg_Trait608	CD28+ CD45RA- CD8br AC	GCST90001693
Relative count	Treg	Treg_Trait611	CD28- DN (CD4-CD8-) %T cell	GCST90001694
Absolute count	Treg	Treg_Trait700	CD45RA- CD28- CD8br AC	GCST90001695
Relative count	Treg	Treg_Trait701	CD45RA- CD28- CD8br %CD8br	GCST90001696
Relative count	Treg	Treg_Trait702	CD45RA- CD28- CD8br %T cell	GCST90001697
Absolute count	Treg	Treg_Trait706	CD45RA+ CD28- CD8br AC	GCST90001698
MFI	Treg	Blue.530.30.Treg.trait1	CD3 on T cell	GCST90001851
MFI	Treg	Blue.530.30.Treg.trait10	CD3 on CD39+ resting Treg	GCST90001852
MFI	Treg	Blue.530.30.Treg.trait11	CD3 on activated Treg	GCST90001853
MFI	Treg	Blue.530.30.Treg.trait12	CD3 on CD39+ activated Treg	GCST90001854
MFI	Treg	Blue.530.30.Treg.trait13	CD3 on secreting Treg	GCST90001855
MFI	Treg	Blue.530.30.Treg.trait14	CD3 on CD39+ secreting Treg	GCST90001856
MFI	Treg	Blue.530.30.Treg.trait15	CD3 on activated & secreting Treg	GCST90001857
MFI	Treg	Blue.530.30.Treg.trait17	CD3 on CD45RA+ CD4+	GCST90001858
MFI	Treg	Blue.530.30.Treg.trait2	CD3 on CD8br	GCST90001859
MFI	Treg	Blue.530.30.Treg.trait21	CD3 on CD39+ CD4+	GCST90001860
MFI	Treg	Blue.530.30.Treg.trait22	CD3 on CD28+ CD4+	GCST90001861
MFI	Treg	Blue.530.30.Treg.trait23	CD3 on CD28+ DN (CD4-CD8-)	GCST90001862
MFI	Treg	Blue.530.30.Treg.trait3	CD3 on CD28+ CD45RA- CD8br	GCST90001863
MFI	Treg	Blue.530.30.Treg.trait4	CD3 on CD28+ CD45RA+ CD8br	GCST90001864
MFI	Treg	Blue.530.30.Treg.trait5	CD3 on CD28- CD8br	GCST90001865
MFI	Treg	Blue.530.30.Treg.trait6	CD3 on CD39+ CD8br	GCST90001866
MFI	Treg	Blue.530.30.Treg.trait7	CD3 on CD4+	GCST90001867
MFI	Treg	Blue.530.30.Treg.trait8	CD3 on CD4 Treg	GCST90001868
MFI	Treg	Blue.530.30.Treg.trait9	CD3 on resting Treg	GCST90001869
MFI	Treg	Blue.585.42.Treg.trait10	CD28 on CD39+ activated Treg	GCST90001886
MFI	Treg	Blue.585.42.Treg.trait11	CD28 on secreting Treg	GCST90001887
MFI	Treg	Blue.585.42.Treg.trait12	CD28 on CD39+ secreting Treg	GCST90001888
MFI	Treg	Blue.585.42.Treg.trait13	CD28 on activated & secreting Treg	GCST90001889
MFI	Treg	Blue.585.42.Treg.trait15	CD28 on CD45RA+ CD4+	GCST90001890
MFI	Treg	Blue.585.42.Treg.trait18	CD28 on CD45RA- CD4 not Treg	GCST90001891
MFI	Treg	Blue.585.42.Treg.trait19	CD28 on CD39+ CD4+	GCST90001892
MFI	Treg	Blue.585.42.Treg.trait2	CD28 on CD28+ CD45RA- CD8br	GCST90001893
MFI	Treg	Blue.585.42.Treg.trait20	CD28 on CD28+ CD4+	GCST90001894
MFI	Treg	Blue.585.42.Treg.trait21	CD28 on CD28+ DN (CD4-CD8-)	GCST90001895
MFI	Treg	Blue.585.42.Treg.trait3	CD28 on CD28+ CD45RA+ CD8br	GCST90001896
MFI	Treg	Blue.585.42.Treg.trait4	CD28 on CD39+ CD8br	GCST90001897
MFI	Treg	Blue.585.42.Treg.trait5	CD28 on CD4+	GCST90001898
MFI	Treg	Blue.585.42.Treg.trait6	CD28 on CD4 Treg	GCST90001899
MFI	Treg	Blue.585.42.Treg.trait7	CD28 on resting Treg	GCST90001900
MFI	Treg	Blue.585.42.Treg.trait8	CD28 on CD39+ resting Treg	GCST90001901
MFI	Treg	Blue.585.42.Treg.trait9	CD28 on activated Treg	GCST90001902
MFI	Treg	Blue.670.LP.Treg.trait1	CD127 on T cell	GCST90001922
MFI	Treg	Blue.670.LP.Treg.trait10	CD127 on CD45RA- CD4 not Treg	GCST90001923
MFI	Treg	Blue.670.LP.Treg.trait11	CD127 on CD28+ CD4+	GCST90001924
MFI	Treg	Blue.670.LP.Treg.trait12	CD127 on CD28+ DN (CD4-CD8-)	GCST90001925
MFI	Treg	Blue.670.LP.Treg.trait13	CD127 on granulocyte	GCST90001926
MFI	Treg	Blue.670.LP.Treg.trait2	CD127 on CD8br	GCST90001927
MFI	Treg	Blue.670.LP.Treg.trait3	CD127 on CD28+ CD45RA- CD8br	GCST90001928
MFI	Treg	Blue.670.LP.Treg.trait4	CD127 on CD28+ CD45RA+ CD8br	GCST90001929
MFI	Treg	Blue.670.LP.Treg.trait5	CD127 on CD28- CD8br	GCST90001930
MFI	Treg	Blue.670.LP.Treg.trait6	CD127 on CD4+	GCST90001931
MFI	Treg	Blue.670.LP.Treg.trait7	CD127 on CD45RA+ CD4+	GCST90001932
MFI	Treg	Blue.780.60.CD25.trait1	CD25 on CD45RA- CD4 not Treg	GCST90001933
MFI	Treg	Blue.780.60.CD25.trait13	CD25 on CD45RA+ CD4 not Treg	GCST90001934
MFI	Treg	Blue.780.60.CD25.trait10	CD25 on CD39+ CD4 Treg	GCST90001935
MFI	Treg	Blue.780.60.CD25.trait2	CD25 on CD4 Treg	GCST90001936
MFI	Treg	Blue.780.60.CD25.trait3	CD25 on resting Treg	GCST90001937
MFI	Treg	Blue.780.60.CD25.trait4	CD25 on CD39+ resting Treg	GCST90001938
MFI	Treg	Blue.780.60.CD25.trait5	CD25 on activated Treg	GCST90001939
MFI	Treg	Blue.780.60.CD25.trait6	CD25 on CD39+ activated Treg	GCST90001940
MFI	Treg	Blue.780.60.CD25.trait7	CD25 on secreting Treg	GCST90001941
MFI	Treg	Blue.780.60.CD25.trait8	CD25 on CD39+ secreting Treg	GCST90001942
MFI	Treg	Blue.780.60.CD25.trait9	CD25 on activated & secreting Treg	GCST90001943
MFI	Treg	Blue.780.60.Treg.trait4	CD25 on CD4+	GCST90001960
MFI	Treg	Blue.780.60.Treg.trait5	CD25 on CD39+ CD4+	GCST90001961
MFI	Treg	Blue.780.60.Treg.trait6	CD25 on CD28+ CD4+	GCST90001962
MFI	Treg	Red.660.20.Treg.trait1	CD39 on CD39+ CD8br	GCST90002029
MFI	Treg	Red.660.20.Treg.trait2	CD39 on CD39+ activated Treg	GCST90002030
MFI	Treg	Red.660.20.Treg.trait3	CD39 on CD39+ secreting Treg	GCST90002031
MFI	Treg	Red.660.20.Treg.trait5	CD39 on CD39+ CD4+	GCST90002032
MFI	Treg	Red.660.20.Treg.trait6	CD39 on granulocyte	GCST90002033
MFI	Treg	Red.660.20.Treg.trait7	CD39 on monocyte	GCST90002034
MFI	Treg	Red.780.60.Treg.trait15	CD4 on CD39+ CD4+	GCST90002061
MFI	Treg	Red.780.60.Treg.trait16	CD4 on CD28+ CD4+	GCST90002062
MFI	Treg	Red.780.60.Treg.trait2	CD4 on CD4 Treg	GCST90002063
MFI	Treg	Red.780.60.Treg.trait3	CD4 on resting Treg	GCST90002064
MFI	Treg	Red.780.60.Treg.trait4	CD4 on CD39+ resting Treg	GCST90002065
MFI	Treg	Red.780.60.Treg.trait5	CD4 on activated Treg	GCST90002066
MFI	Treg	Red.780.60.Treg.trait6	CD4 on CD39+ activated Treg	GCST90002067
MFI	Treg	Red.780.60.Treg.trait7	CD4 on secreting Treg	GCST90002068
MFI	Treg	Red.780.60.Treg.trait8	CD4 on CD39+ secreting Treg	GCST90002069
MFI	Treg	Red.780.60.Treg.trait9	CD4 on activated & secreting Treg	GCST90002070
MFI	Treg	Violet.450.50.Treg.trait2	CD45RA on resting Treg	GCST90002102
MFI	Treg	Violet.450.50.Treg.trait3	CD45RA on CD39+ resting Treg	GCST90002103
MFI	Treg	Violet.510.50.Treg.trait2	CD8 on CD28+ CD45RA- CD8br	GCST90002118
MFI	Treg	Violet.510.50.Treg.trait3	CD8 on CD28+ CD45RA+ CD8br	GCST90002119
MFI	Treg	Violet.510.50.Treg.trait4	CD8 on CD28- CD8br	GCST90002120
MFI	Treg	Violet.510.50.Treg.trait5	CD8 on CD39+ CD8br	GCST90002121
