# Supplementary material for: Treg cells as a protective factor for Hashimoto`s thyroiditis: a Mendelian randomization study
Source: Front Endocrinol (Lausanne). 2024 Mar 8;15:1347695. doi: 10.3389/fendo.2024.1347695 (PMC10957564; doi:10.3389/fendo.2024.1347695)
Supplement: Supplementary file 8 [file Table_2.xlsx]

## Sheet: Supplementary Table 2_exposure.
pval.exposure	chr.exposure	pos.exposure	samplesize.exposure	beta.exposure	se.exposure	id.exposure	SNP	effect_allele.exposure	other_allele.exposure	eaf.exposure	exposure	mr_keep.exposure	pval_origin.exposure	data_source.exposure	R2	F
3.74e-06	1	26999658	3437	1.241	0.2679	ebi-a-GCST90001478	rs181741769	C	T	0.002	CD4 Treg %CD4	TRUE	reported	igd	0.00620463	21.446
1.32e-06	2	161139489	3437	-0.3267	0.06743	ebi-a-GCST90001478	rs13410035	T	C	0.0346	CD4 Treg %CD4	TRUE	reported	igd	0.00678354	23.4606
5.34e-06	2	30532493	3437	0.5648	0.1239	ebi-a-GCST90001478	rs17009374	T	C	0.0103	CD4 Treg %CD4	TRUE	reported	igd	0.00600965	20.768
8.3e-06	3	4602747	3437	-0.1117	0.02502	ebi-a-GCST90001478	rs4685760	C	G	0.4693	CD4 Treg %CD4	TRUE	reported	igd	0.00576555	19.9195
8.31e-06	5	90356197	3437	-0.1134	0.0254	ebi-a-GCST90001478	rs12186662	G	A	0.6123	CD4 Treg %CD4	TRUE	reported	igd	0.00576591	19.9208
4.58e-06	6	163753664	3437	-0.307	0.06687	ebi-a-GCST90001478	rs77142596	T	C	0.0371	CD4 Treg %CD4	TRUE	reported	igd	0.00609508	21.065
4.66e-06	6	32449726	3437	-0.1531	0.03337	ebi-a-GCST90001478	rs2187822	C	A	0.3251	CD4 Treg %CD4	TRUE	reported	igd	0.00608705	21.0371
2.83e-06	7	148149143	3437	0.3869	0.0825	ebi-a-GCST90001478	rs191172032	A	G	0.0253	CD4 Treg %CD4	TRUE	reported	igd	0.00635828	21.9805
5.62e-07	7	37406370	3437	0.1876	0.03743	ebi-a-GCST90001478	rs77615103	A	C	0.1484	CD4 Treg %CD4	TRUE	reported	igd	0.00725578	25.1058
7.27e-06	8	10768753	3437	0.1934	0.04306	ebi-a-GCST90001478	rs138899232	T	G	0.112	CD4 Treg %CD4	TRUE	reported	igd	0.00583504	20.161
1.11e-12	10	6134869	3437	0.2422	0.0339	ebi-a-GCST90001478	rs1571025	G	A	0.1766	CD4 Treg %CD4	TRUE	reported	igd	0.0146341	51.0148
3.34e-08	10	6078079	3437	0.2173	0.03926	ebi-a-GCST90001478	rs6602392	A	C	0.1155	CD4 Treg %CD4	TRUE	reported	igd	0.00883457	30.6172
7.56e-06	11	128174781	3437	-0.1478	0.03295	ebi-a-GCST90001478	rs73018933	A	G	0.1785	CD4 Treg %CD4	TRUE	reported	igd	0.00582001	20.1088
1.52e-07	12	23501010	3437	-0.2858	0.05432	ebi-a-GCST90001478	rs77071786	C	G	0.0598	CD4 Treg %CD4	TRUE	reported	igd	0.0079899	27.6664
4.79e-06	14	56535269	3437	1.04	0.227	ebi-a-GCST90001478	rs149595513	T	C	0.0031	CD4 Treg %CD4	TRUE	reported	igd	0.00607003	20.9779
5.48e-06	14	25035095	3437	-0.2227	0.04891	ebi-a-GCST90001478	rs146090095	T	A	0.0708	CD4 Treg %CD4	TRUE	reported	igd	0.00599589	20.7201
9.77e-06	16	84427121	3437	-0.1713	0.03867	ebi-a-GCST90001478	rs79028902	T	C	0.1251	CD4 Treg %CD4	TRUE	reported	igd	0.00567694	19.6116
3.38e-06	17	30183388	3437	0.2845	0.06114	ebi-a-GCST90001478	rs72821912	T	C	0.045	CD4 Treg %CD4	TRUE	reported	igd	0.00626047	21.6402
1.08e-06	19	47667326	3437	-0.1357	0.02779	ebi-a-GCST90001478	rs2909902	A	T	0.2784	CD4 Treg %CD4	TRUE	reported	igd	0.0068897	23.8303
4.57e-06	20	39570656	3437	0.1213	0.02643	ebi-a-GCST90001478	rs6016476	G	A	0.3688	CD4 Treg %CD4	TRUE	reported	igd	0.00609108	21.0511
2.15e-06	3	144158111	3437	-1.849	0.3895	ebi-a-GCST90001479	rs79327855	T	C	0.0009	CD4 Treg %T cell	TRUE	reported	igd	0.0065139	22.522
7.22e-07	5	153002618	3437	0.3211	0.06468	ebi-a-GCST90001479	rs76239041	A	G	0.0412	CD4 Treg %T cell	TRUE	reported	igd	0.00711964	24.6313
6.11e-06	6	12155899	3437	0.1335	0.02947	ebi-a-GCST90001479	rs219948	A	G	0.262	CD4 Treg %T cell	TRUE	reported	igd	0.00593523	20.5092
1.42e-06	6	29902327	3437	-0.1628	0.0337	ebi-a-GCST90001479	rs2975007	T	G	0.4342	CD4 Treg %T cell	TRUE	reported	igd	0.0067442	23.3236
4.56e-06	6	164597687	3437	0.1181	0.02572	ebi-a-GCST90001479	rs971864	T	C	0.4588	CD4 Treg %T cell	TRUE	reported	igd	0.00609709	21.072
8.49e-06	7	81108132	3437	-1.047	0.2348	ebi-a-GCST90001479	rs115707165	T	C	0.0033	CD4 Treg %T cell	TRUE	reported	igd	0.00575191	19.8721
9.87e-06	8	34560021	3437	0.46	0.1039	ebi-a-GCST90001479	rs28445004	C	T	0.0148	CD4 Treg %T cell	TRUE	reported	igd	0.00567068	19.5899
1.99e-06	10	6078079	3437	0.1917	0.04025	ebi-a-GCST90001479	rs6602392	A	C	0.1155	CD4 Treg %T cell	TRUE	reported	igd	0.00655656	22.6704
4.17e-09	10	6134869	3437	0.2054	0.03486	ebi-a-GCST90001479	rs1571025	G	A	0.1766	CD4 Treg %T cell	TRUE	reported	igd	0.01	34.6971
6.98e-06	11	30568643	3437	0.1334	0.02964	ebi-a-GCST90001479	rs509240	G	A	0.2629	CD4 Treg %T cell	TRUE	reported	igd	0.005859	20.2443
7.89e-06	11	128161142	3437	-0.1567	0.03501	ebi-a-GCST90001479	rs61907712	G	C	0.1616	CD4 Treg %T cell	TRUE	reported	igd	0.00579496	20.0217
4.06e-06	12	23591661	3437	-0.2479	0.05372	ebi-a-GCST90001479	rs139191636	A	G	0.0634	CD4 Treg %T cell	TRUE	reported	igd	0.00615771	21.2828
5.54e-07	14	25035095	3437	-0.2506	0.04997	ebi-a-GCST90001479	rs146090095	T	A	0.0708	CD4 Treg %T cell	TRUE	reported	igd	0.00726436	25.1357
3.11e-06	14	73155735	3437	0.323	0.06915	ebi-a-GCST90001479	rs2526941	C	T	0.0358	CD4 Treg %T cell	TRUE	reported	igd	0.00630802	21.8056
3.89e-06	17	33775713	3437	-0.1191	0.02574	ebi-a-GCST90001479	rs11869223	G	C	0.4364	CD4 Treg %T cell	TRUE	reported	igd	0.00619056	21.397
8.89e-06	17	5640871	3437	0.122	0.02741	ebi-a-GCST90001479	rs62055610	T	C	0.334	CD4 Treg %T cell	TRUE	reported	igd	0.00573094	19.7993
4.62e-06	17	80189590	3437	0.1394	0.03038	ebi-a-GCST90001479	rs56043453	T	A	0.7704	CD4 Treg %T cell	TRUE	reported	igd	0.00608861	21.0425
6.67e-06	22	49579609	3437	0.1425	0.0316	ebi-a-GCST90001479	rs10212061	A	G	0.2074	CD4 Treg %T cell	TRUE	reported	igd	0.00588185	20.3237
3.24e-06	1	210431761	3405	-0.3482	0.07468	ebi-a-GCST90001480	rs12044365	G	A	0.0248	Resting Treg AC	TRUE	reported	igd	0.00634407	21.7267
6.68e-07	1	194010208	3405	0.8994	0.1806	ebi-a-GCST90001480	rs116794175	C	T	0.0043	Resting Treg AC	TRUE	reported	igd	0.00723105	24.7865
6.94e-15	1	197924770	3405	1.651	0.2111	ebi-a-GCST90001480	rs17583875	A	G	0.0029	Resting Treg AC	TRUE	reported	igd	0.0176469	61.1311
3.1e-20	2	38897810	3405	0.2177	0.02348	ebi-a-GCST90001480	rs6751481	C	T	0.4699	Resting Treg AC	TRUE	reported	igd	0.0246249	85.9143
9.93e-06	2	130435634	3405	0.2841	0.0642	ebi-a-GCST90001480	rs79244630	T	C	0.0352	Resting Treg AC	TRUE	reported	igd	0.00571827	19.5712
8.66e-07	2	41884212	3405	0.1892	0.03839	ebi-a-GCST90001480	rs17607399	T	C	0.1084	Resting Treg AC	TRUE	reported	igd	0.00708275	24.2745
1.33e-11	2	39177320	3405	-0.2089	0.03078	ebi-a-GCST90001480	rs408686	A	C	0.814	Resting Treg AC	TRUE	reported	igd	0.0133471	46.0346
5.62e-06	3	124800996	3405	0.6777	0.149	ebi-a-GCST90001480	rs111714509	A	G	0.0056	Resting Treg AC	TRUE	reported	igd	0.00603886	20.6751
2.4e-06	4	132525794	3405	-0.1339	0.02833	ebi-a-GCST90001480	rs979640	G	A	0.7852	Resting Treg AC	TRUE	reported	igd	0.00651795	22.3261
2.77e-07	5	142990496	3405	-0.3186	0.06187	ebi-a-GCST90001480	rs247636	A	G	0.0363	Resting Treg AC	TRUE	reported	igd	0.00772761	26.5018
1.37e-06	6	32636282	3405	-0.1784	0.03687	ebi-a-GCST90001480	rs36058358	A	G	0.2229	Resting Treg AC	TRUE	reported	igd	0.00682889	23.3985
7.1e-08	6	32599071	3405	0.1633	0.03024	ebi-a-GCST90001480	rs9272050	A	G	0.7012	Resting Treg AC	TRUE	reported	igd	0.00849157	29.1443
4.38e-06	6	31275850	3405	0.1509	0.0328	ebi-a-GCST90001480	rs1618199	A	G	0.3771	Resting Treg AC	TRUE	reported	igd	0.00617764	21.1532
3.81e-07	7	71331239	3405	1.635	0.3213	ebi-a-GCST90001480	rs182630194	A	G	0.0013	Resting Treg AC	TRUE	reported	igd	0.00754756	25.8797
4.69e-07	7	80542211	3405	0.3441	0.06816	ebi-a-GCST90001480	rs147199078	C	T	0.0295	Resting Treg AC	TRUE	reported	igd	0.00742941	25.4715
3.14e-06	7	151861663	3405	0.1935	0.04143	ebi-a-GCST90001480	rs7787732	C	T	0.0793	Resting Treg AC	TRUE	reported	igd	0.00636563	21.801
2.45e-06	10	118980344	3405	-0.1238	0.02622	ebi-a-GCST90001480	rs7899451	G	C	0.2803	Resting Treg AC	TRUE	reported	igd	0.00650466	22.2803
2.03e-06	10	22863004	3405	-0.1773	0.03726	ebi-a-GCST90001480	rs16922479	C	T	0.1094	Resting Treg AC	TRUE	reported	igd	0.00660596	22.6296
9.74e-07	11	128694040	3405	-0.1819	0.03707	ebi-a-GCST90001480	rs3016770	G	T	0.89	Resting Treg AC	TRUE	reported	igd	0.00702171	24.0638
3.02e-08	11	79203049	3405	-0.2006	0.03612	ebi-a-GCST90001480	rs75958070	C	G	0.1217	Resting Treg AC	TRUE	reported	igd	0.00897704	30.8256
8.01e-06	12	12168131	3405	-0.1712	0.03829	ebi-a-GCST90001480	rs73060045	G	A	0.1026	Resting Treg AC	TRUE	reported	igd	0.00583683	19.9794
7.22e-06	14	99672909	3405	0.2877	0.06401	ebi-a-GCST90001480	rs72702642	G	A	0.0341	Resting Treg AC	TRUE	reported	igd	0.00589791	20.1897
5.8e-06	15	40508902	3405	-0.429	0.09447	ebi-a-GCST90001480	rs117432559	G	A	0.0142	Resting Treg AC	TRUE	reported	igd	0.00601987	20.6097
1.94e-07	18	64904859	3405	0.2852	0.05469	ebi-a-GCST90001480	rs8088253	G	A	0.0467	Resting Treg AC	TRUE	reported	igd	0.00792339	27.1787
7.09e-06	22	27946507	3405	-0.5089	0.1131	ebi-a-GCST90001480	rs11703793	C	T	0.0103	Resting Treg AC	TRUE	reported	igd	0.00591082	20.2341
8.56e-07	22	28079761	3405	-0.476	0.09652	ebi-a-GCST90001480	rs111941642	T	C	0.0144	Resting Treg AC	TRUE	reported	igd	0.00709204	24.3066
1e-08	1	182091538	3437	0.9806	0.1707	ebi-a-GCST90001481	rs187089343	C	A	0.0047	Resting Treg % CD4 Treg	TRUE	reported	igd	0.00951015	32.981
7.66e-06	1	203602440	3437	0.2555	0.05701	ebi-a-GCST90001481	rs78144227	A	G	0.0444	Resting Treg % CD4 Treg	TRUE	reported	igd	0.00580991	20.0737
2.37e-06	1	214625781	3437	2.691	0.5693	ebi-a-GCST90001481	rs150956189	C	T	0.0003	Resting Treg % CD4 Treg	TRUE	reported	igd	0.00645879	22.3302
9.35e-08	1	203502968	3437	0.3706	0.06927	ebi-a-GCST90001481	rs61828007	G	A	0.0289	Resting Treg % CD4 Treg	TRUE	reported	igd	0.00825922	28.6067
6.33e-10	1	195430336	3437	0.7179	0.1158	ebi-a-GCST90001481	rs12133465	G	A	0.0096	Resting Treg % CD4 Treg	TRUE	reported	igd	0.0110586	38.4112
7.08e-09	1	195919849	3437	0.7278	0.1254	ebi-a-GCST90001481	rs146899923	C	T	0.0089	Resting Treg % CD4 Treg	TRUE	reported	igd	0.00970541	33.6648
3.08e-08	1	193505625	3437	0.4297	0.07742	ebi-a-GCST90001481	rs60220946	T	C	0.0212	Resting Treg % CD4 Treg	TRUE	reported	igd	0.0088832	30.7873
6.14e-13	1	191648600	3437	1.292	0.1788	ebi-a-GCST90001481	rs147071297	A	G	0.0039	Resting Treg % CD4 Treg	TRUE	reported	igd	0.0149645	52.184
5.95e-10	1	195825276	3437	-0.463	0.07456	ebi-a-GCST90001481	rs7530076	A	G	0.9748	Resting Treg % CD4 Treg	TRUE	reported	igd	0.0110949	38.5387
3.22e-40	1	197924770	3437	2.714	0.2018	ebi-a-GCST90001481	rs17583875	A	G	0.0029	Resting Treg % CD4 Treg	TRUE	reported	igd	0.0499947	180.769
4.93e-18	1	190079170	3437	1.793	0.2061	ebi-a-GCST90001481	rs138915779	A	C	0.0035	Resting Treg % CD4 Treg	TRUE	reported	igd	0.0215459	75.64
8.95e-06	1	238096255	3437	-0.4624	0.104	ebi-a-GCST90001481	rs147958143	T	A	0.0111	Resting Treg % CD4 Treg	TRUE	reported	igd	0.00571872	19.7568
1.54e-06	2	38077329	3437	0.2951	0.06128	ebi-a-GCST90001481	rs112553628	G	A	0.0352	Resting Treg % CD4 Treg	TRUE	reported	igd	0.00670195	23.1765
1.47e-20	2	39176695	3437	-0.2777	0.02969	ebi-a-GCST90001481	rs413431	G	A	0.8154	Resting Treg % CD4 Treg	TRUE	reported	igd	0.0248219	87.4336
2.94e-06	2	23924920	3437	0.2445	0.05221	ebi-a-GCST90001481	rs139681117	T	C	0.0528	Resting Treg % CD4 Treg	TRUE	reported	igd	0.00634028	21.9178
5.06e-06	2	42378770	3437	-0.1476	0.0323	ebi-a-GCST90001481	rs12993274	C	A	0.1481	Resting Treg % CD4 Treg	TRUE	reported	igd	0.0060389	20.8696
7.69e-06	2	73109350	3437	0.2968	0.06625	ebi-a-GCST90001481	rs76584473	A	G	0.0304	Resting Treg % CD4 Treg	TRUE	reported	igd	0.00580561	20.0587
3.4e-38	2	38897810	3437	0.2946	0.02252	ebi-a-GCST90001481	rs6751481	C	T	0.4709	Resting Treg % CD4 Treg	TRUE	reported	igd	0.0474293	171.031
2.14e-08	2	41884212	3437	0.209	0.03723	ebi-a-GCST90001481	rs17607399	T	C	0.1084	Resting Treg % CD4 Treg	TRUE	reported	igd	0.0090858	31.4959
9.71e-06	4	123422719	3437	2.013	0.4545	ebi-a-GCST90001481	rs138960714	C	A	0.0006	Resting Treg % CD4 Treg	TRUE	reported	igd	0.00567504	19.605
1.36e-06	5	120100784	3437	-0.1194	0.02467	ebi-a-GCST90001481	rs10059100	G	A	0.3224	Resting Treg % CD4 Treg	TRUE	reported	igd	0.00676926	23.4109
5.13e-06	6	31283604	3437	-0.1327	0.02906	ebi-a-GCST90001481	rs1634783	A	G	0.5121	Resting Treg % CD4 Treg	TRUE	reported	igd	0.00603037	20.84
6.8e-07	6	32637298	3437	-0.1758	0.03533	ebi-a-GCST90001481	rs9274712	T	C	0.3326	Resting Treg % CD4 Treg	TRUE	reported	igd	0.00715243	24.7456
8.78e-06	8	28323922	3437	0.831	0.1867	ebi-a-GCST90001481	rs76109501	A	G	0.0033	Resting Treg % CD4 Treg	TRUE	reported	igd	0.0057311	19.7998
9.37e-06	8	132542825	3437	-0.1329	0.02996	ebi-a-GCST90001481	rs273421	C	G	0.8356	Resting Treg % CD4 Treg	TRUE	reported	igd	0.00569256	19.6659
3.35e-06	10	6096667	3437	-0.2244	0.0482	ebi-a-GCST90001481	rs12722496	G	A	0.0611	Resting Treg % CD4 Treg	TRUE	reported	igd	0.00626674	21.662
6e-07	11	13923816	3437	1.588	0.3176	ebi-a-GCST90001481	rs192123974	T	C	0.0016	Resting Treg % CD4 Treg	TRUE	reported	igd	0.00722126	24.9855
6.33e-06	12	132114547	3437	0.7514	0.1662	ebi-a-GCST90001481	rs138463974	G	A	0.0047	Resting Treg % CD4 Treg	TRUE	reported	igd	0.00591188	20.4281
5.17e-06	13	60389778	3437	0.4351	0.09531	ebi-a-GCST90001481	rs116850494	A	G	0.0145	Resting Treg % CD4 Treg	TRUE	reported	igd	0.00602693	20.828
1.92e-06	20	47523429	3437	0.3448	0.07228	ebi-a-GCST90001481	rs73124650	C	T	0.0249	Resting Treg % CD4 Treg	TRUE	reported	igd	0.00657738	22.7429
2.23e-06	20	47437969	3437	0.2321	0.04896	ebi-a-GCST90001481	rs79670457	T	C	0.0541	Resting Treg % CD4 Treg	TRUE	reported	igd	0.00649617	22.4603
5.94e-07	1	238096255	3437	-0.5364	0.1072	ebi-a-GCST90001482	rs147958143	T	A	0.0111	Resting Treg %CD4	TRUE	reported	igd	0.00723196	25.0228
6.28e-07	1	195825276	3437	-0.3827	0.07667	ebi-a-GCST90001482	rs7530076	A	G	0.9748	Resting Treg %CD4	TRUE	reported	igd	0.00719697	24.9008
3.36e-07	1	195919849	3437	0.6595	0.129	ebi-a-GCST90001482	rs146899923	C	T	0.0089	Resting Treg %CD4	TRUE	reported	igd	0.00754711	26.1215
4.73e-07	1	189081342	3437	0.6122	0.1213	ebi-a-GCST90001482	rs12141656	G	T	0.0092	Resting Treg %CD4	TRUE	reported	igd	0.00735663	25.4573
1.4e-09	1	191648600	3437	1.123	0.1849	ebi-a-GCST90001482	rs147071297	A	G	0.0039	Resting Treg %CD4	TRUE	reported	igd	0.0106187	36.8666
1.18e-06	1	214625781	3437	2.897	0.5951	ebi-a-GCST90001482	rs150956189	C	T	0.0003	Resting Treg %CD4	TRUE	reported	igd	0.00684784	23.6845
7.6e-08	1	195430336	3437	0.6418	0.1191	ebi-a-GCST90001482	rs12133465	G	A	0.0096	Resting Treg %CD4	TRUE	reported	igd	0.00837804	29.0217
8.26e-28	1	197924770	3437	2.309	0.2094	ebi-a-GCST90001482	rs17583875	A	G	0.0029	Resting Treg %CD4	TRUE	reported	igd	0.0341678	121.518
6.28e-06	1	203497175	3437	0.2405	0.05317	ebi-a-GCST90001482	rs28401504	T	G	0.0524	Resting Treg %CD4	TRUE	reported	igd	0.00591752	20.4477
1.72e-11	1	190079170	3437	1.439	0.2131	ebi-a-GCST90001482	rs138915779	A	C	0.0035	Resting Treg %CD4	TRUE	reported	igd	0.0130934	45.5724
8.37e-07	2	39367533	3437	0.2552	0.0517	ebi-a-GCST90001482	rs115383271	A	C	0.0541	Resting Treg %CD4	TRUE	reported	igd	0.00703935	24.3516
1.64e-07	2	41884212	3437	0.1996	0.03805	ebi-a-GCST90001482	rs17607399	T	C	0.1084	Resting Treg %CD4	TRUE	reported	igd	0.00794271	27.5017
4.78e-32	2	38897810	3437	0.2762	0.0232	ebi-a-GCST90001482	rs6751481	C	T	0.4709	Resting Treg %CD4	TRUE	reported	igd	0.0396043	141.651
4.22e-18	2	39177320	3437	-0.2655	0.03044	ebi-a-GCST90001482	rs408686	A	C	0.8142	Resting Treg %CD4	TRUE	reported	igd	0.0216547	76.0303
4.73e-06	2	38077329	3437	0.2882	0.06287	ebi-a-GCST90001482	rs112553628	G	A	0.0352	Resting Treg %CD4	TRUE	reported	igd	0.00607679	21.0014
2.7e-06	5	142990496	3437	-0.2906	0.06183	ebi-a-GCST90001482	rs247636	A	G	0.0361	Resting Treg %CD4	TRUE	reported	igd	0.00638603	22.077
4.82e-06	6	125213827	3437	-0.1546	0.03375	ebi-a-GCST90001482	rs1084331	G	A	0.8586	Resting Treg %CD4	TRUE	reported	igd	0.00606804	20.971
3.12e-06	6	31297833	3437	-0.1474	0.03155	ebi-a-GCST90001482	rs4959016	T	C	0.5928	Resting Treg %CD4	TRUE	reported	igd	0.00631055	21.8144
1.83e-07	6	32451834	3437	-0.155	0.02965	ebi-a-GCST90001482	rs62405562	G	A	0.4537	Resting Treg %CD4	TRUE	reported	igd	0.00788851	27.3125
7.87e-06	7	51393519	3437	-0.1068	0.02387	ebi-a-GCST90001482	rs56090633	T	A	0.4773	Resting Treg %CD4	TRUE	reported	igd	0.00579076	20.0071
5.12e-06	7	131301614	3437	-0.1891	0.04141	ebi-a-GCST90001482	rs17165751	G	A	0.0841	Resting Treg %CD4	TRUE	reported	igd	0.00603068	20.8411
8.13e-06	8	49024059	3437	0.2055	0.04598	ebi-a-GCST90001482	rs73579441	C	T	0.0716	Resting Treg %CD4	TRUE	reported	igd	0.00577816	19.9633
2.54e-06	11	13923816	3437	1.539	0.3266	ebi-a-GCST90001482	rs192123974	T	C	0.0016	Resting Treg %CD4	TRUE	reported	igd	0.00641902	22.1918
3.61e-06	11	79167993	3437	-0.1913	0.04122	ebi-a-GCST90001482	rs79505492	G	A	0.09	Resting Treg %CD4	TRUE	reported	igd	0.00622761	21.5259
7.34e-06	11	128694040	3437	-0.1657	0.03691	ebi-a-GCST90001482	rs3016770	G	T	0.8897	Resting Treg %CD4	TRUE	reported	igd	0.00582959	20.1421
2.12e-06	12	41804479	3437	0.2778	0.05849	ebi-a-GCST90001482	rs145833948	A	C	0.0425	Resting Treg %CD4	TRUE	reported	igd	0.0065205	22.5449
4.62e-06	12	15365872	3437	0.3703	0.0807	ebi-a-GCST90001482	rs76384362	T	C	0.0212	Resting Treg %CD4	TRUE	reported	igd	0.00608875	21.043
5.47e-06	13	110095055	3437	-0.2123	0.04663	ebi-a-GCST90001482	rs148054039	T	G	0.0653	Resting Treg %CD4	TRUE	reported	igd	0.00599485	20.7165
5.91e-06	14	69803533	3437	-0.3187	0.07024	ebi-a-GCST90001482	rs147345848	T	C	0.0273	Resting Treg %CD4	TRUE	reported	igd	0.00595418	20.5751
4.94e-06	15	81518947	3437	-0.1499	0.03278	ebi-a-GCST90001482	rs72744142	A	G	0.1507	Resting Treg %CD4	TRUE	reported	igd	0.00604744	20.8993
5.15e-06	16	75514711	3437	0.3318	0.07267	ebi-a-GCST90001482	rs113376235	A	C	0.0278	Resting Treg %CD4	TRUE	reported	igd	0.00602888	20.8348
4.91e-06	17	13652401	3437	0.5355	0.117	ebi-a-GCST90001482	rs117680001	A	C	0.0105	Resting Treg %CD4	TRUE	reported	igd	0.00605799	20.936
5.21e-06	19	777304	3437	2.017	0.4421	ebi-a-GCST90001482	rs188418491	G	A	0.0006	Resting Treg %CD4	TRUE	reported	igd	0.00601962	20.8026
3.86e-06	19	40973561	3437	0.1481	0.03202	ebi-a-GCST90001482	rs79524476	G	C	0.1477	Resting Treg %CD4	TRUE	reported	igd	0.00618576	21.3803
5.4e-06	22	49440757	3437	-0.1445	0.03172	ebi-a-GCST90001482	rs34441774	A	G	0.1621	Resting Treg %CD4	TRUE	reported	igd	0.00600172	20.7404
5.22e-06	1	182091538	3405	0.855	0.1874	ebi-a-GCST90001483	rs187089343	C	A	0.0047	CD39+ resting Treg AC	TRUE	reported	igd	0.00607616	20.8036
2.17e-21	1	197924770	3405	2.134	0.2233	ebi-a-GCST90001483	rs17583875	A	G	0.0029	CD39+ resting Treg AC	TRUE	reported	igd	0.0261216	91.2759
4.24e-07	1	199471227	3405	0.6136	0.1211	ebi-a-GCST90001483	rs190023756	A	G	0.0101	CD39+ resting Treg AC	TRUE	reported	igd	0.00748347	25.6583
4.29e-10	1	195919849	3405	0.8565	0.1368	ebi-a-GCST90001483	rs146899923	C	T	0.009	CD39+ resting Treg AC	TRUE	reported	igd	0.0113814	39.1767
1.89e-07	1	190079170	3405	1.188	0.2275	ebi-a-GCST90001483	rs138915779	A	C	0.0034	CD39+ resting Treg AC	TRUE	reported	igd	0.00794491	27.253
2.88e-08	2	38745822	3405	-0.1566	0.02815	ebi-a-GCST90001483	rs11890666	A	G	0.2875	CD39+ resting Treg AC	TRUE	reported	igd	0.009007	30.9294
3.85e-06	2	53370856	3405	1.521	0.3287	ebi-a-GCST90001483	rs78096816	C	A	0.0013	CD39+ resting Treg AC	TRUE	reported	igd	0.00624913	21.3995
4.16e-12	2	38897249	3405	0.1912	0.02749	ebi-a-GCST90001483	rs12712610	G	A	0.2972	CD39+ resting Treg AC	TRUE	reported	igd	0.0140082	48.3472
7.22e-06	3	60364770	3405	-0.1138	0.02532	ebi-a-GCST90001483	rs11718018	C	T	0.4137	CD39+ resting Treg AC	TRUE	reported	igd	0.00589754	20.1884
5.49e-07	5	6231929	3405	1.024	0.2041	ebi-a-GCST90001483	rs138807420	T	A	0.0034	CD39+ resting Treg AC	TRUE	reported	igd	0.00733834	25.157
5.77e-06	6	113160344	3405	0.2238	0.04927	ebi-a-GCST90001483	rs62421103	T	G	0.0712	CD39+ resting Treg AC	TRUE	reported	igd	0.00602302	20.6205
4.1e-06	8	132897157	3405	-0.1276	0.02767	ebi-a-GCST90001483	rs10086961	C	T	0.2797	CD39+ resting Treg AC	TRUE	reported	igd	0.00620672	21.2534
3.06e-33	10	98139264	3405	0.7719	0.06357	ebi-a-GCST90001483	rs111534725	T	G	0.0408	CD39+ resting Treg AC	TRUE	reported	igd	0.0415041	147.354
6.32e-07	10	101548054	3405	0.6017	0.1206	ebi-a-GCST90001483	rs117678654	A	C	0.0107	CD39+ resting Treg AC	TRUE	reported	igd	0.00725747	24.8777
3.75e-37	10	97842115	3405	0.7212	0.05595	ebi-a-GCST90001483	rs7079761	A	G	0.0554	CD39+ resting Treg AC	TRUE	reported	igd	0.0465267	166.057
3.22e-09	10	98014850	3405	0.3601	0.06066	ebi-a-GCST90001483	rs35909109	T	C	0.0464	CD39+ resting Treg AC	TRUE	reported	igd	0.0102436	35.2197
1.03e-22	10	98160835	3405	0.5828	0.05899	ebi-a-GCST90001483	rs77520132	A	G	0.046	CD39+ resting Treg AC	TRUE	reported	igd	0.027867	97.55
1.07e-15	10	96890004	3405	0.6358	0.0789	ebi-a-GCST90001483	rs143132810	C	T	0.0263	CD39+ resting Treg AC	TRUE	reported	igd	0.018714	64.8981
1.83e-06	10	109896541	3405	-1.021	0.2137	ebi-a-GCST90001483	rs117572834	G	T	0.0031	CD39+ resting Treg AC	TRUE	reported	igd	0.00665922	22.8133
1e-11	10	95387682	3405	0.4945	0.0724	ebi-a-GCST90001483	rs192831774	T	A	0.0311	CD39+ resting Treg AC	TRUE	reported	igd	0.0135154	46.623
1.1e-09	10	96311553	3405	0.5292	0.08658	ebi-a-GCST90001483	rs185474383	T	G	0.021	CD39+ resting Treg AC	TRUE	reported	igd	0.010853	37.3379
1e-200	10	97569998	3405	0.8068	0.02149	ebi-a-GCST90001483	rs4918971	G	C	0.4264	CD39+ resting Treg AC	TRUE	reported	igd	0.292759	1408.65
3.04e-18	10	97294154	3405	0.4336	0.04951	ebi-a-GCST90001483	rs72809762	T	C	0.0675	CD39+ resting Treg AC	TRUE	reported	igd	0.0220293	76.6545
4.56e-06	12	10379180	3405	-0.1716	0.03738	ebi-a-GCST90001483	rs6488275	T	C	0.8774	CD39+ resting Treg AC	TRUE	reported	igd	0.00615119	21.0621
3.29e-06	12	130031612	3405	0.6066	0.1302	ebi-a-GCST90001483	rs78843390	T	C	0.0094	CD39+ resting Treg AC	TRUE	reported	igd	0.00633441	21.6934
8.24e-06	13	84031916	3405	0.1371	0.03069	ebi-a-GCST90001483	rs4321083	A	G	0.2137	CD39+ resting Treg AC	TRUE	reported	igd	0.00582675	19.9446
1.38e-06	16	83070118	3405	-0.3394	0.07017	ebi-a-GCST90001483	rs78654607	G	C	0.0329	CD39+ resting Treg AC	TRUE	reported	igd	0.00682386	23.3811
8.19e-06	19	57436943	3405	-0.3521	0.07883	ebi-a-GCST90001483	rs56158191	T	C	0.0266	CD39+ resting Treg AC	TRUE	reported	igd	0.00582498	19.9386
7.27e-06	20	3033175	3405	-0.2253	0.05016	ebi-a-GCST90001483	rs2326054	C	T	0.0626	CD39+ resting Treg AC	TRUE	reported	igd	0.00589013	20.1629
2.82e-10	1	197921246	3437	1.259	0.199	ebi-a-GCST90001484	rs115328872	A	G	0.0036	CD39+ resting Treg %resting Treg	TRUE	reported	igd	0.0115116	40.003
1.45e-06	1	195919849	3437	0.66	0.1367	ebi-a-GCST90001484	rs146899923	C	T	0.0089	CD39+ resting Treg %resting Treg	TRUE	reported	igd	0.00673652	23.2969
2.53e-06	2	97689175	3437	1.767	0.3749	ebi-a-GCST90001484	rs183612488	C	T	0.001	CD39+ resting Treg %resting Treg	TRUE	reported	igd	0.00642192	22.2019
1.64e-06	2	38911130	3437	-0.1662	0.03462	ebi-a-GCST90001484	rs75834156	T	C	0.1589	CD39+ resting Treg %resting Treg	TRUE	reported	igd	0.00666079	23.0332
3.41e-06	2	85424907	3437	0.2854	0.06134	ebi-a-GCST90001484	rs77718305	T	C	0.0425	CD39+ resting Treg %resting Treg	TRUE	reported	igd	0.00625913	21.6355
9.78e-06	2	197121290	3437	-0.1237	0.02792	ebi-a-GCST90001484	rs11676839	C	A	0.7296	CD39+ resting Treg %resting Treg	TRUE	reported	igd	0.00567879	19.618
2.9e-06	3	60364770	3437	-0.1175	0.02509	ebi-a-GCST90001484	rs11718018	C	T	0.4149	CD39+ resting Treg %resting Treg	TRUE	reported	igd	0.00634063	21.919
2.91e-06	6	57764436	3437	0.5307	0.1133	ebi-a-GCST90001484	rs141700904	G	A	0.0124	CD39+ resting Treg %resting Treg	TRUE	reported	igd	0.00634301	21.9273
6.29e-06	6	93571691	3437	0.8281	0.1831	ebi-a-GCST90001484	rs62416192	T	C	0.0049	CD39+ resting Treg %resting Treg	TRUE	reported	igd	0.00591606	20.4426
3.94e-06	7	86574111	3437	-0.1457	0.03152	ebi-a-GCST90001484	rs73196633	C	A	0.1977	CD39+ resting Treg %resting Treg	TRUE	reported	igd	0.00617839	21.3547
8.52e-06	8	4556480	3437	-0.3623	0.08125	ebi-a-GCST90001484	rs78809247	T	C	0.0239	CD39+ resting Treg %resting Treg	TRUE	reported	igd	0.00575182	19.8718
4.27e-06	10	18717348	3437	-0.1424	0.03091	ebi-a-GCST90001484	rs7077127	T	G	0.2054	CD39+ resting Treg %resting Treg	TRUE	reported	igd	0.00613718	21.2114
6.68e-06	10	109896541	3437	-0.9654	0.214	ebi-a-GCST90001484	rs117572834	G	T	0.0031	CD39+ resting Treg %resting Treg	TRUE	reported	igd	0.00588632	20.3392
3.07e-16	10	95387682	3437	0.5858	0.07135	ebi-a-GCST90001484	rs192831774	T	A	0.0313	CD39+ resting Treg %resting Treg	TRUE	reported	igd	0.0192352	67.3687
8.37e-06	10	100125216	3437	-0.3339	0.07483	ebi-a-GCST90001484	rs4917830	A	G	0.9711	CD39+ resting Treg %resting Treg	TRUE	reported	igd	0.00575961	19.8989
3.5e-07	10	97204949	3437	0.647	0.1268	ebi-a-GCST90001484	rs118112011	G	A	0.0095	CD39+ resting Treg %resting Treg	TRUE	reported	igd	0.00751819	26.0206
1e-200	10	97475574	3437	-0.8878	0.02028	ebi-a-GCST90001484	rs4918962	C	A	0.5738	CD39+ resting Treg %resting Treg	TRUE	reported	igd	0.357982	1915.32
8.39e-27	10	98173715	3437	-0.5718	0.0529	ebi-a-GCST90001484	rs1923692	G	T	0.9453	CD39+ resting Treg %resting Treg	TRUE	reported	igd	0.032876	116.768
6.66e-50	10	97741071	3437	-0.3681	0.02438	ebi-a-GCST90001484	rs10882701	C	A	0.5141	CD39+ resting Treg %resting Treg	TRUE	reported	igd	0.0622006	227.83
1.98e-08	10	107757380	3437	0.2434	0.04326	ebi-a-GCST90001484	rs4293064	A	C	0.0899	CD39+ resting Treg %resting Treg	TRUE	reported	igd	0.00912655	31.6385
4.85e-14	10	96998744	3437	0.2009	0.02654	ebi-a-GCST90001484	rs12778837	C	T	0.3595	CD39+ resting Treg %resting Treg	TRUE	reported	igd	0.0163983	57.2671
7.07e-25	10	97285715	3437	0.5451	0.05251	ebi-a-GCST90001484	rs72809757	G	A	0.0588	CD39+ resting Treg %resting Treg	TRUE	reported	igd	0.0304005	107.7
4.62e-06	12	10389074	3437	0.125	0.02724	ebi-a-GCST90001484	rs7963011	T	C	0.2733	CD39+ resting Treg %resting Treg	TRUE	reported	igd	0.00608939	21.0452
7.93e-06	13	44805761	3437	-0.1198	0.02677	ebi-a-GCST90001484	rs7328393	G	C	0.6881	CD39+ resting Treg %resting Treg	TRUE	reported	igd	0.00579314	20.0154
5.98e-06	15	94569845	3437	0.4488	0.09898	ebi-a-GCST90001484	rs143895795	G	T	0.0163	CD39+ resting Treg %resting Treg	TRUE	reported	igd	0.00594622	20.5475
6.49e-06	15	94581009	3437	0.2848	0.06305	ebi-a-GCST90001484	rs2127464	G	C	0.0378	CD39+ resting Treg %resting Treg	TRUE	reported	igd	0.00590146	20.3919
8.2e-06	18	34080354	3437	1.009	0.2258	ebi-a-GCST90001484	rs116988060	T	A	0.0031	CD39+ resting Treg %resting Treg	TRUE	reported	igd	0.00577616	19.9564
7.54e-06	20	3033175	3437	-0.223	0.04972	ebi-a-GCST90001484	rs2326054	C	T	0.0628	CD39+ resting Treg %resting Treg	TRUE	reported	igd	0.0058188	20.1046
6.01e-07	1	193263354	3437	0.4208	0.08415	ebi-a-GCST90001485	rs61821998	A	T	0.0215	CD39+ resting Treg % CD4 Treg	TRUE	reported	igd	0.00722296	24.9914
1.29e-09	1	195875605	3437	0.7843	0.1289	ebi-a-GCST90001485	rs34645541	A	C	0.0095	CD39+ resting Treg % CD4 Treg	TRUE	reported	igd	0.0106568	37.0003
5.74e-06	1	214625781	3437	2.837	0.6244	ebi-a-GCST90001485	rs150956189	C	T	0.0003	CD39+ resting Treg % CD4 Treg	TRUE	reported	igd	0.00597053	20.6319
6.98e-12	1	194010208	3437	1.311	0.1905	ebi-a-GCST90001485	rs116794175	C	T	0.0042	CD39+ resting Treg % CD4 Treg	TRUE	reported	igd	0.0135923	47.3328
3.79e-25	1	198151688	3437	2.267	0.2171	ebi-a-GCST90001485	rs113435341	G	A	0.0032	CD39+ resting Treg % CD4 Treg	TRUE	reported	igd	0.0307496	108.976
1.35e-20	1	199999121	3437	1.718	0.1835	ebi-a-GCST90001485	rs11579717	A	G	0.0044	CD39+ resting Treg % CD4 Treg	TRUE	reported	igd	0.024869	87.6035
2.32e-06	1	182091538	3437	0.8819	0.1864	ebi-a-GCST90001485	rs187089343	C	A	0.0047	CD39+ resting Treg % CD4 Treg	TRUE	reported	igd	0.00647065	22.3714
1.47e-06	2	53370856	3437	1.581	0.3277	ebi-a-GCST90001485	rs78096816	C	A	0.0013	CD39+ resting Treg % CD4 Treg	TRUE	reported	igd	0.00672667	23.2626
1.83e-13	2	38897249	3437	0.201	0.02719	ebi-a-GCST90001485	rs12712610	G	A	0.2975	CD39+ resting Treg % CD4 Treg	TRUE	reported	igd	0.015651	54.6161
3.83e-06	2	160238519	3437	0.6189	0.1337	ebi-a-GCST90001485	rs115977640	A	C	0.0077	CD39+ resting Treg % CD4 Treg	TRUE	reported	igd	0.00619583	21.4154
7.94e-09	2	38745822	3437	-0.1612	0.02787	ebi-a-GCST90001485	rs11890666	A	G	0.2866	CD39+ resting Treg % CD4 Treg	TRUE	reported	igd	0.00963984	33.4352
6.84e-06	5	171129907	3437	-0.1114	0.02473	ebi-a-GCST90001485	rs884599	G	A	0.4491	CD39+ resting Treg % CD4 Treg	TRUE	reported	igd	0.0058693	20.2801
9.15e-07	5	85325148	3437	0.1241	0.02523	ebi-a-GCST90001485	rs12518588	G	T	0.412	CD39+ resting Treg % CD4 Treg	TRUE	reported	igd	0.0069901	24.18
9.87e-06	7	46328226	3437	0.2772	0.06262	ebi-a-GCST90001485	rs113264169	T	C	0.0418	CD39+ resting Treg % CD4 Treg	TRUE	reported	igd	0.00566907	19.5843
6.32e-06	7	137976565	3437	0.3075	0.06798	ebi-a-GCST90001485	rs357363	G	C	0.9674	CD39+ resting Treg % CD4 Treg	TRUE	reported	igd	0.00591794	20.4491
6.37e-06	8	4556480	3437	-0.3668	0.08113	ebi-a-GCST90001485	rs78809247	T	C	0.0239	CD39+ resting Treg % CD4 Treg	TRUE	reported	igd	0.00591209	20.4288
3.3e-06	8	132897157	3437	-0.1275	0.02736	ebi-a-GCST90001485	rs10086961	C	T	0.28	CD39+ resting Treg % CD4 Treg	TRUE	reported	igd	0.00627875	21.7038
4.24e-22	10	97972294	3437	0.6998	0.0719	ebi-a-GCST90001485	rs11818051	T	C	0.0317	CD39+ resting Treg % CD4 Treg	TRUE	reported	igd	0.0268227	94.6754
1e-200	10	97562938	3437	0.8426	0.02078	ebi-a-GCST90001485	rs4918969	A	G	0.4267	CD39+ resting Treg % CD4 Treg	TRUE	reported	igd	0.323584	1643.23
2.3e-10	10	98014850	3437	0.3811	0.05993	ebi-a-GCST90001485	rs35909109	T	C	0.0464	CD39+ resting Treg % CD4 Treg	TRUE	reported	igd	0.0116287	40.4144
2.25e-07	10	109896541	3437	-1.108	0.2135	ebi-a-GCST90001485	rs117572834	G	T	0.0031	CD39+ resting Treg % CD4 Treg	TRUE	reported	igd	0.00777525	26.9173
1.95e-13	10	96658384	3437	0.5464	0.07402	ebi-a-GCST90001485	rs182702572	A	C	0.0295	CD39+ resting Treg % CD4 Treg	TRUE	reported	igd	0.0156067	54.4591
8.81e-06	10	68394054	3437	-0.1514	0.03401	ebi-a-GCST90001485	rs12258674	T	A	0.165	CD39+ resting Treg % CD4 Treg	TRUE	reported	igd	0.00573274	19.8055
3.59e-18	10	97070694	3437	-0.2216	0.02536	ebi-a-GCST90001485	rs1410600	T	C	0.4069	CD39+ resting Treg % CD4 Treg	TRUE	reported	igd	0.021733	76.3112
1.55e-13	10	96998744	3437	0.1965	0.02651	ebi-a-GCST90001485	rs12778837	C	T	0.3595	CD39+ resting Treg % CD4 Treg	TRUE	reported	igd	0.015734	54.9102
1.06e-36	10	98139264	3437	0.8056	0.06291	ebi-a-GCST90001485	rs111534725	T	G	0.0409	CD39+ resting Treg % CD4 Treg	TRUE	reported	igd	0.0455385	163.888
1.86e-41	10	97881031	3437	0.6853	0.05013	ebi-a-GCST90001485	rs17111341	C	T	0.0666	CD39+ resting Treg % CD4 Treg	TRUE	reported	igd	0.0515694	186.773
4.44e-25	10	98160835	3437	0.6067	0.05819	ebi-a-GCST90001485	rs77520132	A	G	0.0464	CD39+ resting Treg % CD4 Treg	TRUE	reported	igd	0.0306583	108.642
9.09e-06	12	10389074	3437	0.1209	0.02721	ebi-a-GCST90001485	rs7963011	T	C	0.2733	CD39+ resting Treg % CD4 Treg	TRUE	reported	igd	0.00571122	19.7307
7.8e-06	12	52495599	3437	0.1246	0.02782	ebi-a-GCST90001485	rs7310854	C	T	0.2827	CD39+ resting Treg % CD4 Treg	TRUE	reported	igd	0.0058025	20.0479
2.18e-06	12	130031612	3437	0.6146	0.1296	ebi-a-GCST90001485	rs78843390	T	C	0.0093	CD39+ resting Treg % CD4 Treg	TRUE	reported	igd	0.00650074	22.4762
1.53e-06	16	83070118	3437	-0.3327	0.06909	ebi-a-GCST90001485	rs78654607	G	C	0.033	CD39+ resting Treg % CD4 Treg	TRUE	reported	igd	0.00670155	23.1751
1.25e-06	18	34080354	3437	1.095	0.2254	ebi-a-GCST90001485	rs116988060	T	A	0.0031	CD39+ resting Treg % CD4 Treg	TRUE	reported	igd	0.00681976	23.5867
3.35e-06	20	3033175	3437	-0.2311	0.04963	ebi-a-GCST90001485	rs2326054	C	T	0.0628	CD39+ resting Treg % CD4 Treg	TRUE	reported	igd	0.00626903	21.67
9.81e-06	22	35786713	3437	0.1309	0.02956	ebi-a-GCST90001485	rs5755717	C	A	0.22	CD39+ resting Treg % CD4 Treg	TRUE	reported	igd	0.0056731	19.5983
5.88e-10	1	198151688	3405	-1.414	0.2277	ebi-a-GCST90001486	rs113435341	G	A	0.0032	Activated Treg AC	TRUE	reported	igd	0.0111986	38.5405
4.38e-06	1	225667295	3405	-0.6234	0.1355	ebi-a-GCST90001486	rs139138505	G	C	0.0085	Activated Treg AC	TRUE	reported	igd	0.00617798	21.1544
4.23e-08	1	190079170	3405	-1.288	0.2345	ebi-a-GCST90001486	rs138915779	A	C	0.0034	Activated Treg AC	TRUE	reported	igd	0.00878209	30.1502
9.3e-06	2	195102952	3405	0.2633	0.0593	ebi-a-GCST90001486	rs34596162	C	T	0.0533	Activated Treg AC	TRUE	reported	igd	0.00575662	19.7032
2.27e-06	6	109035704	3405	0.9001	0.1901	ebi-a-GCST90001486	rs6901124	T	C	0.0044	Activated Treg AC	TRUE	reported	igd	0.00654109	22.4059
9.99e-06	6	155566192	3405	0.5526	0.1249	ebi-a-GCST90001486	rs146746694	A	G	0.0101	Activated Treg AC	TRUE	reported	igd	0.00571597	19.5633
8.95e-06	7	120927706	3405	0.1467	0.03297	ebi-a-GCST90001486	rs17509082	A	C	0.1816	Activated Treg AC	TRUE	reported	igd	0.00578079	19.7864
7.64e-06	7	135616195	3405	-0.5075	0.1132	ebi-a-GCST90001486	rs62489142	C	G	0.0138	Activated Treg AC	TRUE	reported	igd	0.00586822	20.0874
1.48e-06	10	6160702	3405	-0.1265	0.02623	ebi-a-GCST90001486	rs11593335	T	A	0.4164	Activated Treg AC	TRUE	reported	igd	0.00678439	23.245
4.78e-06	12	53114409	3405	-2.9	0.633	ebi-a-GCST90001486	rs148991751	C	A	0.0004	Activated Treg AC	TRUE	reported	igd	0.00612636	20.9765
6.25e-06	13	19280601	3405	-0.4684	0.1035	ebi-a-GCST90001486	rs145600407	T	C	0.0206	Activated Treg AC	TRUE	reported	igd	0.00597904	20.4691
5.05e-06	15	98954485	3405	-0.4526	0.09903	ebi-a-GCST90001486	rs142987815	C	T	0.0166	Activated Treg AC	TRUE	reported	igd	0.00609709	20.8757
8.58e-06	17	10150766	3405	-0.1164	0.02611	ebi-a-GCST90001486	rs8064831	T	C	0.3626	Activated Treg AC	TRUE	reported	igd	0.00580293	19.8626
7.65e-06	18	60125602	3405	0.1569	0.035	ebi-a-GCST90001486	rs10515986	G	A	0.1517	Activated Treg AC	TRUE	reported	igd	0.00586728	20.0842
8.75e-06	19	45564915	3405	-0.1186	0.02662	ebi-a-GCST90001486	rs66939386	G	A	0.647	Activated Treg AC	TRUE	reported	igd	0.00579578	19.838
3.55e-06	21	34223997	3405	0.1817	0.03912	ebi-a-GCST90001486	rs12626270	T	C	0.1232	Activated Treg AC	TRUE	reported	igd	0.00629582	21.5604
9.63e-12	1	197924770	3437	-1.532	0.2241	ebi-a-GCST90001487	rs17583875	A	G	0.0029	Activated Treg %CD4 Treg	TRUE	reported	igd	0.0134149	46.7069
2.06e-09	1	190079170	3437	-1.347	0.2241	ebi-a-GCST90001487	rs138915779	A	C	0.0035	Activated Treg %CD4 Treg	TRUE	reported	igd	0.0104023	36.1076
7.5e-07	1	77300547	3437	0.2723	0.05492	ebi-a-GCST90001487	rs138751156	C	T	0.0546	Activated Treg %CD4 Treg	TRUE	reported	igd	0.00710165	24.5687
4.45e-06	1	104827341	3437	-0.2757	0.05999	ebi-a-GCST90001487	rs76151354	A	G	0.0432	Activated Treg %CD4 Treg	TRUE	reported	igd	0.00610767	21.1088
9.52e-09	1	195825276	3437	0.4628	0.08043	ebi-a-GCST90001487	rs7530076	A	G	0.9748	Activated Treg %CD4 Treg	TRUE	reported	igd	0.0095413	33.0901
2.65e-06	1	104762898	3437	-0.2394	0.05089	ebi-a-GCST90001487	rs11185398	G	A	0.0615	Activated Treg %CD4 Treg	TRUE	reported	igd	0.00639759	22.1172
1.02e-06	1	191648600	3437	-0.964	0.1968	ebi-a-GCST90001487	rs147071297	A	G	0.0039	Activated Treg %CD4 Treg	TRUE	reported	igd	0.00693271	23.9801
6.43e-06	2	161728621	3437	0.9223	0.2041	ebi-a-GCST90001487	rs16845263	T	C	0.0039	Activated Treg %CD4 Treg	TRUE	reported	igd	0.00590617	20.4082
4.31e-06	2	229924038	3437	-0.8837	0.192	ebi-a-GCST90001487	rs115862633	G	T	0.0041	Activated Treg %CD4 Treg	TRUE	reported	igd	0.00612575	21.1716
3.29e-06	3	94030311	3437	0.1469	0.03152	ebi-a-GCST90001487	rs34185703	A	G	0.1852	Activated Treg %CD4 Treg	TRUE	reported	igd	0.00627994	21.7079
7.91e-06	3	71513336	3437	-0.1095	0.02448	ebi-a-GCST90001487	rs76204832	A	C	0.475	Activated Treg %CD4 Treg	TRUE	reported	igd	0.00578769	19.9964
2.31e-06	3	174387584	3437	0.3951	0.08349	ebi-a-GCST90001487	rs75839545	C	T	0.0223	Activated Treg %CD4 Treg	TRUE	reported	igd	0.00647359	22.3817
4.08e-06	3	14636829	3437	0.1526	0.03307	ebi-a-GCST90001487	rs9878966	C	T	0.1609	Activated Treg %CD4 Treg	TRUE	reported	igd	0.00615714	21.2808
8.37e-06	3	124899665	3437	-0.1369	0.03068	ebi-a-GCST90001487	rs55990322	G	A	0.1957	Activated Treg %CD4 Treg	TRUE	reported	igd	0.00575981	19.8996
5.82e-06	4	121611469	3437	0.8536	0.188	ebi-a-GCST90001487	rs77506321	C	T	0.0044	Activated Treg %CD4 Treg	TRUE	reported	igd	0.00596234	20.6035
3.87e-06	4	29697653	3437	-0.1829	0.03954	ebi-a-GCST90001487	rs368899879	C	G	0.1231	Activated Treg %CD4 Treg	TRUE	reported	igd	0.00618699	21.3846
7.97e-06	5	136049136	3437	-0.5506	0.1231	ebi-a-GCST90001487	rs551105604	G	C	0.0106	Activated Treg %CD4 Treg	TRUE	reported	igd	0.00578704	19.9942
2.58e-06	7	23752731	3437	0.2021	0.04291	ebi-a-GCST90001487	rs7784817	T	C	0.0889	Activated Treg %CD4 Treg	TRUE	reported	igd	0.00641272	22.1699
7.7e-06	8	19490663	3437	0.1893	0.04224	ebi-a-GCST90001487	rs117779957	T	C	0.0918	Activated Treg %CD4 Treg	TRUE	reported	igd	0.00580956	20.0725
4.78e-06	8	131952722	3437	-0.3153	0.06883	ebi-a-GCST90001487	rs139502175	C	G	0.0335	Activated Treg %CD4 Treg	TRUE	reported	igd	0.00606833	20.972
4.45e-06	8	106542599	3437	0.1611	0.03504	ebi-a-GCST90001487	rs73697379	A	G	0.1423	Activated Treg %CD4 Treg	TRUE	reported	igd	0.00611252	21.1257
9.79e-07	9	119577258	3437	0.1524	0.03107	ebi-a-GCST90001487	rs7035176	C	G	0.1759	Activated Treg %CD4 Treg	TRUE	reported	igd	0.0069515	24.0455
7.27e-06	9	112150516	3437	-0.1248	0.02777	ebi-a-GCST90001487	rs3793566	C	T	0.263	Activated Treg %CD4 Treg	TRUE	reported	igd	0.00584189	20.1848
7.95e-06	11	81359416	3437	0.1158	0.02589	ebi-a-GCST90001487	rs10897856	T	G	0.6676	Activated Treg %CD4 Treg	TRUE	reported	igd	0.00578699	19.994
5.77e-06	11	38338290	3437	0.3286	0.07236	ebi-a-GCST90001487	rs72969219	T	A	0.0297	Activated Treg %CD4 Treg	TRUE	reported	igd	0.00596431	20.6103
1.15e-06	12	112610714	3437	-0.1254	0.02574	ebi-a-GCST90001487	rs11066188	A	G	0.4658	Activated Treg %CD4 Treg	TRUE	reported	igd	0.00685819	23.7206
6.58e-06	15	80970517	3437	-0.3664	0.08117	ebi-a-GCST90001487	rs12441465	A	G	0.0233	Activated Treg %CD4 Treg	TRUE	reported	igd	0.0058935	20.3642
5.63e-06	15	92551913	3437	0.1108	0.02437	ebi-a-GCST90001487	rs2030207	C	T	0.4406	Activated Treg %CD4 Treg	TRUE	reported	igd	0.0059784	20.6593
6.32e-06	16	21252443	3437	0.1908	0.04219	ebi-a-GCST90001487	rs2356747	A	G	0.0946	Activated Treg %CD4 Treg	TRUE	reported	igd	0.00591536	20.4402
9.59e-06	18	48643554	3437	-0.7579	0.171	ebi-a-GCST90001487	rs145044935	A	G	0.0052	Activated Treg %CD4 Treg	TRUE	reported	igd	0.00568299	19.6326
1.51e-06	19	23103264	3437	0.3619	0.0751	ebi-a-GCST90001487	rs117140551	T	A	0.0285	Activated Treg %CD4 Treg	TRUE	reported	igd	0.00671109	23.2084
5.65e-06	1	77300547	3437	0.2547	0.05603	ebi-a-GCST90001488	rs138751156	C	T	0.0546	Activated Treg %CD4	TRUE	reported	igd	0.00597632	20.6521
1.47e-06	1	10062088	3437	0.2145	0.04447	ebi-a-GCST90001488	rs56295335	A	G	0.0898	Activated Treg %CD4	TRUE	reported	igd	0.00672374	23.2524
2.56e-07	1	199163362	3437	-0.6866	0.133	ebi-a-GCST90001488	rs112009416	C	T	0.0089	Activated Treg %CD4	TRUE	reported	igd	0.00769432	26.6349
6.72e-06	1	199999121	3437	-0.8482	0.1881	ebi-a-GCST90001488	rs11579717	A	G	0.0044	Activated Treg %CD4	TRUE	reported	igd	0.00588136	20.322
5.25e-07	1	190079170	3437	-1.152	0.2291	ebi-a-GCST90001488	rs138915779	A	C	0.0035	Activated Treg %CD4	TRUE	reported	igd	0.00730284	25.2698
6.29e-06	1	225667295	3437	-0.6029	0.1333	ebi-a-GCST90001488	rs139138505	G	C	0.0084	Activated Treg %CD4	TRUE	reported	igd	0.00591662	20.4445
4.46e-06	2	39755475	3437	-0.354	0.07702	ebi-a-GCST90001488	rs149143064	A	G	0.0276	Activated Treg %CD4	TRUE	reported	igd	0.00610884	21.1128
1.43e-06	3	94952474	3437	0.1452	0.03006	ebi-a-GCST90001488	rs10511150	A	G	0.2376	Activated Treg %CD4	TRUE	reported	igd	0.00674276	23.3186
4.42e-07	4	190769223	3437	-0.7478	0.1478	ebi-a-GCST90001488	rs4109437	A	G	0.0083	Activated Treg %CD4	TRUE	reported	igd	0.00739299	25.584
1.04e-06	5	2165975	3437	0.4769	0.09746	ebi-a-GCST90001488	rs16903407	T	G	0.0156	Activated Treg %CD4	TRUE	reported	igd	0.00691842	23.9303
8.39e-06	9	11644911	3437	-0.128	0.02868	ebi-a-GCST90001488	rs10116430	G	C	0.2991	Activated Treg %CD4	TRUE	reported	igd	0.00576199	19.9071
6.79e-06	9	112150516	3437	-0.1278	0.02836	ebi-a-GCST90001488	rs3793566	C	T	0.263	Activated Treg %CD4	TRUE	reported	igd	0.00587369	20.2953
1.96e-07	10	6075831	3437	0.1375	0.02638	ebi-a-GCST90001488	rs7078614	T	G	0.3413	Activated Treg %CD4	TRUE	reported	igd	0.00784254	27.1521
2.54e-06	12	111973358	3437	0.1264	0.02682	ebi-a-GCST90001488	rs597808	G	A	0.5349	Activated Treg %CD4	TRUE	reported	igd	0.00642095	22.1985
5.19e-06	12	107042891	3437	0.4076	0.0893	ebi-a-GCST90001488	rs17038606	T	C	0.0198	Activated Treg %CD4	TRUE	reported	igd	0.00602506	20.8215
8.06e-06	12	23591661	3437	-0.2311	0.0517	ebi-a-GCST90001488	rs139191636	A	G	0.0634	Activated Treg %CD4	TRUE	reported	igd	0.00577992	19.9694
6.56e-06	16	84640780	3437	-0.1138	0.02521	ebi-a-GCST90001488	rs1820840	C	T	0.5797	Activated Treg %CD4	TRUE	reported	igd	0.00589375	20.3651
3.19e-06	19	23103264	3437	0.3571	0.07653	ebi-a-GCST90001488	rs117140551	T	A	0.0285	Activated Treg %CD4	TRUE	reported	igd	0.00629498	21.7602
9.99e-06	19	22667560	3437	0.121	0.02734	ebi-a-GCST90001488	rs8112021	C	T	0.2814	Activated Treg %CD4	TRUE	reported	igd	0.00566665	19.5759
1.2e-06	3	186094684	3405	0.2441	0.05017	ebi-a-GCST90001489	rs7432284	C	A	0.068	CD39+ activated Treg AC	TRUE	reported	igd	0.00690433	23.6588
2.53e-06	4	165512454	3405	-0.401	0.08506	ebi-a-GCST90001489	rs139015125	C	G	0.0231	CD39+ activated Treg AC	TRUE	reported	igd	0.00648478	22.2118
1.02e-06	4	89266460	3405	-0.5171	0.1056	ebi-a-GCST90001489	rs12648210	G	A	0.0145	CD39+ activated Treg AC	TRUE	reported	igd	0.00699289	23.9644
4.78e-06	5	155375550	3405	-0.2705	0.05905	ebi-a-GCST90001489	rs142422333	T	C	0.0515	CD39+ activated Treg AC	TRUE	reported	igd	0.00612505	20.972
8.52e-06	5	73681489	3405	0.1184	0.02655	ebi-a-GCST90001489	rs10059458	C	T	0.6101	CD39+ activated Treg AC	TRUE	reported	igd	0.00580668	19.8756
2.29e-06	7	126248228	3405	0.2212	0.04672	ebi-a-GCST90001489	rs78027772	A	G	0.0846	CD39+ activated Treg AC	TRUE	reported	igd	0.0065403	22.4032
3.37e-06	7	80480551	3405	0.1591	0.03418	ebi-a-GCST90001489	rs12707040	A	G	0.1783	CD39+ activated Treg AC	TRUE	reported	igd	0.00632302	21.6541
1.08e-06	7	23203415	3405	-0.3155	0.06457	ebi-a-GCST90001489	rs139577399	C	T	0.0414	CD39+ activated Treg AC	TRUE	reported	igd	0.00696283	23.8606
1.57e-06	8	113921646	3405	-0.1467	0.0305	ebi-a-GCST90001489	rs11777493	A	T	0.2395	CD39+ activated Treg AC	TRUE	reported	igd	0.00674843	23.1209
1.65e-06	8	9606332	3405	-0.3443	0.07172	ebi-a-GCST90001489	rs35163827	G	A	0.0391	CD39+ activated Treg AC	TRUE	reported	igd	0.00672275	23.0324
6.42e-06	9	85042639	3405	-0.4955	0.1096	ebi-a-GCST90001489	rs191262582	A	T	0.014	CD39+ activated Treg AC	TRUE	reported	igd	0.00596692	20.4273
9.23e-06	9	86150415	3405	0.1205	0.02712	ebi-a-GCST90001489	rs11795139	T	C	0.3335	CD39+ activated Treg AC	TRUE	reported	igd	0.00576457	19.7306
1e-200	10	97607644	3405	0.8768	0.02116	ebi-a-GCST90001489	rs7088584	T	G	0.4687	CD39+ activated Treg AC	TRUE	reported	igd	0.33522	1715.99
4.74e-11	10	97294154	3405	0.3373	0.0511	ebi-a-GCST90001489	rs72809762	T	C	0.0675	CD39+ activated Treg AC	TRUE	reported	igd	0.0126343	43.5447
4.28e-06	10	109471331	3405	-0.197	0.04279	ebi-a-GCST90001489	rs2251521	T	C	0.1021	CD39+ activated Treg AC	TRUE	reported	igd	0.00618637	21.1833
1.8e-45	10	97741071	3405	-0.3631	0.02528	ebi-a-GCST90001489	rs10882701	C	A	0.514	CD39+ activated Treg AC	TRUE	reported	igd	0.0571261	206.178
3.06e-15	10	98205222	3405	-0.2494	0.03146	ebi-a-GCST90001489	rs11188757	C	A	0.2213	CD39+ activated Treg AC	TRUE	reported	igd	0.0181224	62.8088
3.26e-06	10	47637202	3405	-0.3653	0.07836	ebi-a-GCST90001489	rs111806244	T	C	0.0476	CD39+ activated Treg AC	TRUE	reported	igd	0.00634206	21.7198
5.63e-11	10	97069472	3405	-0.189	0.02875	ebi-a-GCST90001489	rs10786199	A	G	0.2894	CD39+ activated Treg AC	TRUE	reported	igd	0.012533	43.1909
1.46e-06	10	80258836	3405	-0.1316	0.02727	ebi-a-GCST90001489	rs11002579	A	G	0.3366	CD39+ activated Treg AC	TRUE	reported	igd	0.00679304	23.2748
1.02e-19	10	97016742	3405	0.4192	0.04585	ebi-a-GCST90001489	rs202211780	G	A	0.0878	CD39+ activated Treg AC	TRUE	reported	igd	0.0239615	83.5427
2.12e-06	13	84031916	3405	0.1497	0.03152	ebi-a-GCST90001489	rs4321083	A	G	0.2137	CD39+ activated Treg AC	TRUE	reported	igd	0.00658092	22.5432
3.85e-06	13	19650584	3405	0.125	0.02703	ebi-a-GCST90001489	rs4441121	G	A	0.3192	CD39+ activated Treg AC	TRUE	reported	igd	0.00624154	21.3734
5.66e-06	15	59643449	3405	0.2605	0.05731	ebi-a-GCST90001489	rs77020191	G	C	0.0542	CD39+ activated Treg AC	TRUE	reported	igd	0.00603129	20.649
2.54e-06	15	70222702	3405	0.5601	0.1188	ebi-a-GCST90001489	rs56197234	A	G	0.0115	CD39+ activated Treg AC	TRUE	reported	igd	0.00648568	22.2148
3.77e-06	16	57038162	3405	0.1372	0.02962	ebi-a-GCST90001489	rs289708	G	A	0.7573	CD39+ activated Treg AC	TRUE	reported	igd	0.00626171	21.4429
3.16e-06	16	18152860	3405	2.666	0.5711	ebi-a-GCST90001489	rs139917391	T	C	0.0004	CD39+ activated Treg AC	TRUE	reported	igd	0.00635928	21.7791
5.09e-06	17	75229883	3405	0.1337	0.02928	ebi-a-GCST90001489	rs8076447	A	G	0.2515	CD39+ activated Treg AC	TRUE	reported	igd	0.00608628	20.8385
2.51e-07	18	362116	3405	0.3109	0.06017	ebi-a-GCST90001489	rs618250	T	C	0.0457	CD39+ activated Treg AC	TRUE	reported	igd	0.00777987	26.6825
9.64e-06	20	17586584	3405	-0.7453	0.1682	ebi-a-GCST90001489	rs7267949	T	C	0.0057	CD39+ activated Treg AC	TRUE	reported	igd	0.00573319	19.6225
2.65e-07	20	36849088	3405	0.1348	0.02614	ebi-a-GCST90001489	rs4811602	A	G	0.4019	CD39+ activated Treg AC	TRUE	reported	igd	0.00774949	26.5775
1.36e-06	1	100480230	3437	1.942	0.4013	ebi-a-GCST90001490	rs118006237	A	G	0.0007	CD39+ activated Treg %activated Treg	TRUE	reported	igd	0.00676755	23.4049
1.3e-07	2	127229166	3437	0.3024	0.05716	ebi-a-GCST90001490	rs2171655	C	A	0.0508	CD39+ activated Treg %activated Treg	TRUE	reported	igd	0.00807751	27.9722
5.65e-06	2	60887023	3437	-0.4465	0.09822	ebi-a-GCST90001490	rs72805325	G	C	0.0159	CD39+ activated Treg %activated Treg	TRUE	reported	igd	0.00597668	20.6533
9.13e-06	2	10368044	3437	-0.1184	0.02664	ebi-a-GCST90001490	rs6432076	C	T	0.3174	CD39+ activated Treg %activated Treg	TRUE	reported	igd	0.00571435	19.7416
4.3e-06	3	127066325	3437	-0.1875	0.04072	ebi-a-GCST90001490	rs12106894	C	A	0.1079	CD39+ activated Treg %activated Treg	TRUE	reported	igd	0.00613107	21.1902
8.69e-06	4	114230061	3437	-1.135	0.2548	ebi-a-GCST90001490	rs115545577	G	A	0.0026	CD39+ activated Treg %activated Treg	TRUE	reported	igd	0.00574002	19.8308
5.9e-06	5	80287625	3437	1.098	0.242	ebi-a-GCST90001490	rs77630931	T	C	0.0026	CD39+ activated Treg %activated Treg	TRUE	reported	igd	0.00595389	20.5741
8.01e-06	6	7465057	3437	-0.3945	0.08822	ebi-a-GCST90001490	rs7774484	T	G	0.0185	CD39+ activated Treg %activated Treg	TRUE	reported	igd	0.00578444	19.9851
8.63e-06	1	113522834	3437	0.1828	0.04102	ebi-a-GCST90001491	rs61818169	A	G	0.1013	CD39+ activated Treg %CD4 Treg	TRUE	reported	igd	0.00574486	19.8476
9.7e-07	4	99477128	3437	-0.125	0.02547	ebi-a-GCST90001491	rs7681044	A	G	0.5692	CD39+ activated Treg %CD4 Treg	TRUE	reported	igd	0.00695905	24.0718
9.19e-07	4	89266460	3437	-0.5101	0.1037	ebi-a-GCST90001491	rs12648210	G	A	0.0145	CD39+ activated Treg %CD4 Treg	TRUE	reported	igd	0.0069908	24.1825
6.16e-06	5	56760264	3437	0.174	0.03842	ebi-a-GCST90001491	rs79629290	C	T	0.1266	CD39+ activated Treg %CD4 Treg	TRUE	reported	igd	0.00593226	20.4989
9.29e-06	5	172789806	3437	3.675	0.8277	ebi-a-GCST90001491	rs115722307	A	G	0.0001	CD39+ activated Treg %CD4 Treg	TRUE	reported	igd	0.00570303	19.7023
2.14e-06	6	1652500	3437	-0.138	0.02908	ebi-a-GCST90001491	rs62390650	A	G	0.23	CD39+ activated Treg %CD4 Treg	TRUE	reported	igd	0.00650959	22.5069
3.86e-06	6	108484291	3437	0.4874	0.1054	ebi-a-GCST90001491	rs138483328	T	C	0.0141	CD39+ activated Treg %CD4 Treg	TRUE	reported	igd	0.00618325	21.3716
8.32e-06	8	68482844	3437	1.849	0.4141	ebi-a-GCST90001491	rs117008259	G	A	0.001	CD39+ activated Treg %CD4 Treg	TRUE	reported	igd	0.00576729	19.9256
2.83e-06	9	119577258	3437	0.1497	0.03193	ebi-a-GCST90001491	rs7035176	C	G	0.1759	CD39+ activated Treg %CD4 Treg	TRUE	reported	igd	0.00635474	21.9681
6.86e-13	10	97294154	3437	0.3615	0.05014	ebi-a-GCST90001491	rs72809762	T	C	0.0675	CD39+ activated Treg %CD4 Treg	TRUE	reported	igd	0.0148987	51.9511
2.05e-12	10	98794615	3437	-0.1886	0.02672	ebi-a-GCST90001491	rs12268044	T	C	0.3439	CD39+ activated Treg %CD4 Treg	TRUE	reported	igd	0.0142883	49.7918
5.68e-06	10	47637202	3437	-0.3505	0.07712	ebi-a-GCST90001491	rs111806244	T	C	0.0474	CD39+ activated Treg %CD4 Treg	TRUE	reported	igd	0.00597393	20.6438
2.46e-22	10	97016742	3437	0.4416	0.04511	ebi-a-GCST90001491	rs202211780	G	A	0.0877	CD39+ activated Treg %CD4 Treg	TRUE	reported	igd	0.0271262	95.7767
5.94e-06	10	98558540	3437	0.3533	0.07789	ebi-a-GCST90001491	rs61856855	A	C	0.0294	CD39+ activated Treg %CD4 Treg	TRUE	reported	igd	0.00595049	20.5623
1.08e-15	10	98169221	3437	0.4456	0.05532	ebi-a-GCST90001491	rs141018090	T	G	0.0528	CD39+ activated Treg %CD4 Treg	TRUE	reported	igd	0.0185278	64.8445
4.87e-07	10	95923091	3437	0.4454	0.08835	ebi-a-GCST90001491	rs148430006	T	G	0.0227	CD39+ activated Treg %CD4 Treg	TRUE	reported	igd	0.0073402	25.4
1e-200	10	97474371	3437	-0.9139	0.02033	ebi-a-GCST90001491	rs10882655	A	G	0.5319	CD39+ activated Treg %CD4 Treg	TRUE	reported	igd	0.370259	2019.62
1.32e-44	10	97741071	3437	-0.3538	0.02489	ebi-a-GCST90001491	rs10882701	C	A	0.5141	CD39+ activated Treg %CD4 Treg	TRUE	reported	igd	0.0555236	201.936
3.23e-06	10	108283818	3437	0.6005	0.1288	ebi-a-GCST90001491	rs148903835	A	G	0.0106	CD39+ activated Treg %CD4 Treg	TRUE	reported	igd	0.00628459	21.7241
5.61e-11	10	97069472	3437	-0.1864	0.02836	ebi-a-GCST90001491	rs10786199	A	G	0.2888	CD39+ activated Treg %CD4 Treg	TRUE	reported	igd	0.012413	43.1744
2.34e-06	12	81434565	3437	1.041	0.22	ebi-a-GCST90001491	rs117858605	G	A	0.0029	CD39+ activated Treg %CD4 Treg	TRUE	reported	igd	0.00647227	22.3771
9.46e-06	15	57870174	3437	0.1589	0.03582	ebi-a-GCST90001491	rs74018295	T	C	0.1459	CD39+ activated Treg %CD4 Treg	TRUE	reported	igd	0.00569295	19.6673
6.98e-06	15	45274540	3437	0.2868	0.06372	ebi-a-GCST90001491	rs117344160	C	T	0.041	CD39+ activated Treg %CD4 Treg	TRUE	reported	igd	0.00585969	20.2467
5.26e-06	15	27293286	3437	0.1447	0.03172	ebi-a-GCST90001491	rs72715941	A	G	0.1898	CD39+ activated Treg %CD4 Treg	TRUE	reported	igd	0.00601824	20.7978
9.04e-06	19	12479291	3437	-0.9656	0.2172	ebi-a-GCST90001491	rs146341199	A	G	0.0029	CD39+ activated Treg %CD4 Treg	TRUE	reported	igd	0.00571749	19.7525
6.03e-06	20	36838101	3437	0.1177	0.02596	ebi-a-GCST90001491	rs4550723	C	T	0.3926	CD39+ activated Treg %CD4 Treg	TRUE	reported	igd	0.00594531	20.5443
5.94e-10	1	199999121	3405	-1.201	0.1934	ebi-a-GCST90001492	rs11579717	A	G	0.0044	Secreting Treg AC	TRUE	reported	igd	0.0111986	38.5406
9.4e-10	1	190079170	3405	-1.455	0.2371	ebi-a-GCST90001492	rs138915779	A	C	0.0034	Secreting Treg AC	TRUE	reported	igd	0.0109388	37.6364
8.69e-19	1	198151688	3405	-2.032	0.2282	ebi-a-GCST90001492	rs113435341	G	A	0.0032	Secreting Treg AC	TRUE	reported	igd	0.0227563	79.243
3.37e-06	1	113476831	3405	-0.3478	0.07473	ebi-a-GCST90001492	rs76202906	A	C	0.0301	Secreting Treg AC	TRUE	reported	igd	0.00632118	21.6478
6.22e-06	2	54970478	3405	-0.5613	0.124	ebi-a-GCST90001492	rs72915529	A	G	0.0103	Secreting Treg AC	TRUE	reported	igd	0.00598169	20.4782
4.3e-06	4	123422719	3405	-2.391	0.5194	ebi-a-GCST90001492	rs138960714	C	A	0.0006	Secreting Treg AC	TRUE	reported	igd	0.00618506	21.1787
8.56e-06	4	97974344	3405	-3.209	0.7199	ebi-a-GCST90001492	rs114547596	G	A	0.0007	Secreting Treg AC	TRUE	reported	igd	0.00580164	19.8582
3.15e-06	4	86967620	3405	-3.936	0.8431	ebi-a-GCST90001492	rs114437347	C	G	0.0003	Secreting Treg AC	TRUE	reported	igd	0.0063601	21.782
4.21e-06	6	109031005	3405	0.694	0.1506	ebi-a-GCST90001492	rs507492	C	G	0.007	Secreting Treg AC	TRUE	reported	igd	0.006198	21.2233
5.69e-06	6	121512597	3405	1.384	0.3046	ebi-a-GCST90001492	rs75280379	C	T	0.0022	Secreting Treg AC	TRUE	reported	igd	0.00602657	20.6328
2.32e-06	7	36530276	3405	-0.1271	0.02687	ebi-a-GCST90001492	rs6942586	A	G	0.6416	Secreting Treg AC	TRUE	reported	igd	0.00652821	22.3615
2.44e-06	7	18003774	3405	0.3868	0.08192	ebi-a-GCST90001492	rs17717645	C	T	0.0267	Secreting Treg AC	TRUE	reported	igd	0.00650492	22.2812
9.88e-06	10	105304351	3405	-2.993	0.6761	ebi-a-GCST90001492	rs56397630	C	T	0.0003	Secreting Treg AC	TRUE	reported	igd	0.00572245	19.5856
2.27e-09	10	6094697	3405	0.3436	0.05734	ebi-a-GCST90001492	rs61839660	T	C	0.0542	Secreting Treg AC	TRUE	reported	igd	0.0104356	35.8869
6.61e-06	11	120086680	3405	1.709	0.3788	ebi-a-GCST90001492	rs11217768	A	G	0.001	Secreting Treg AC	TRUE	reported	igd	0.00594236	20.3427
5.52e-06	12	105434300	3405	0.722	0.1586	ebi-a-GCST90001492	rs12297353	A	G	0.0063	Secreting Treg AC	TRUE	reported	igd	0.00604945	20.7116
4.97e-06	12	122520112	3405	0.2636	0.05765	ebi-a-GCST90001492	rs75596315	T	C	0.0523	Secreting Treg AC	TRUE	reported	igd	0.00610262	20.8947
4.4e-06	12	111884608	3405	-0.1297	0.0282	ebi-a-GCST90001492	rs3184504	C	T	0.5289	Secreting Treg AC	TRUE	reported	igd	0.00617412	21.1411
9.43e-07	13	19280601	3405	-0.5134	0.1045	ebi-a-GCST90001492	rs145600407	T	C	0.0206	Secreting Treg AC	TRUE	reported	igd	0.00703873	24.1226
2.86e-06	15	26030485	3405	-0.1209	0.02578	ebi-a-GCST90001492	rs7162344	A	G	0.4314	Secreting Treg AC	TRUE	reported	igd	0.00641761	21.9802
4.32e-06	16	69446054	3405	1.442	0.3132	ebi-a-GCST90001492	rs153054	G	A	0.0019	Secreting Treg AC	TRUE	reported	igd	0.00618692	21.1852
1.66e-06	17	41137136	3405	0.2109	0.04394	ebi-a-GCST90001492	rs149951966	C	T	0.1035	Secreting Treg AC	TRUE	reported	igd	0.00672028	23.0238
8.88e-06	21	34318056	3405	-0.1244	0.02796	ebi-a-GCST90001492	rs1041737	T	A	0.3065	Secreting Treg AC	TRUE	reported	igd	0.00578005	19.7839
2.93e-23	1	199999121	3437	-1.776	0.1774	ebi-a-GCST90001493	rs11579717	A	G	0.0044	Secreting Treg % CD4 Treg	TRUE	reported	igd	0.0283345	100.167
1.78e-14	1	194010208	3437	-1.417	0.1841	ebi-a-GCST90001493	rs116794175	C	T	0.0042	Secreting Treg % CD4 Treg	TRUE	reported	igd	0.0169446	59.2079
2.39e-06	1	182091538	3437	-0.8547	0.1809	ebi-a-GCST90001493	rs187089343	C	A	0.0047	Secreting Treg % CD4 Treg	TRUE	reported	igd	0.00645296	22.3099
2.39e-06	1	230492271	3437	1.612	0.3412	ebi-a-GCST90001493	rs11577174	T	C	0.0012	Secreting Treg % CD4 Treg	TRUE	reported	igd	0.0064524	22.3079
7.6e-07	1	195875605	3437	-0.6193	0.125	ebi-a-GCST90001493	rs34645541	A	C	0.0095	Secreting Treg % CD4 Treg	TRUE	reported	igd	0.00709107	24.5318
4.56e-07	1	193505625	3437	-0.4131	0.08175	ebi-a-GCST90001493	rs60220946	T	C	0.0212	Secreting Treg % CD4 Treg	TRUE	reported	igd	0.00737464	25.5201
1.55e-06	1	248047667	3437	0.1243	0.02583	ebi-a-GCST90001493	rs12744266	A	G	0.2979	Secreting Treg % CD4 Treg	TRUE	reported	igd	0.00669264	23.1441
3.14e-33	1	198151688	3437	-2.54	0.2093	ebi-a-GCST90001493	rs113435341	G	A	0.0032	Secreting Treg % CD4 Treg	TRUE	reported	igd	0.0410892	147.189
3.98e-06	1	5012020	3437	0.212	0.04589	ebi-a-GCST90001493	rs75981740	G	A	0.0711	Secreting Treg % CD4 Treg	TRUE	reported	igd	0.00617117	21.3296
1.44e-08	2	41884212	3437	-0.2213	0.03894	ebi-a-GCST90001493	rs17607399	T	C	0.1084	Secreting Treg % CD4 Treg	TRUE	reported	igd	0.00930957	32.2789
3.31e-21	2	39176695	3437	0.2955	0.03106	ebi-a-GCST90001493	rs413431	G	A	0.8154	Secreting Treg % CD4 Treg	TRUE	reported	igd	0.0256592	90.4606
3.53e-33	2	38897810	3437	-0.2879	0.02374	ebi-a-GCST90001493	rs6751481	C	T	0.4709	Secreting Treg % CD4 Treg	TRUE	reported	igd	0.0410342	146.984
7.55e-06	2	208014310	3437	-0.2131	0.04753	ebi-a-GCST90001493	rs72966214	C	T	0.0701	Secreting Treg % CD4 Treg	TRUE	reported	igd	0.00581459	20.0899
6.3e-06	2	42378770	3437	0.1532	0.03388	ebi-a-GCST90001493	rs12993274	C	A	0.1481	Secreting Treg % CD4 Treg	TRUE	reported	igd	0.00591392	20.4352
3.83e-06	4	122780838	3437	-0.814	0.1759	ebi-a-GCST90001493	rs62322628	T	C	0.0049	Secreting Treg % CD4 Treg	TRUE	reported	igd	0.00619213	21.4025
4.42e-06	5	27694229	3437	-0.3801	0.08266	ebi-a-GCST90001493	rs11739607	C	T	0.0214	Secreting Treg % CD4 Treg	TRUE	reported	igd	0.00611451	21.1326
4.48e-06	5	120100784	3437	0.1188	0.02585	ebi-a-GCST90001493	rs10059100	G	A	0.3224	Secreting Treg % CD4 Treg	TRUE	reported	igd	0.00610762	21.1086
8.15e-06	6	31315165	3437	0.1387	0.03104	ebi-a-GCST90001493	rs9265947	C	T	0.5804	Secreting Treg % CD4 Treg	TRUE	reported	igd	0.00577583	19.9552
6.77e-06	8	3414155	3437	0.1091	0.0242	ebi-a-GCST90001493	rs7825970	T	G	0.5701	Secreting Treg % CD4 Treg	TRUE	reported	igd	0.00587866	20.3126
6.73e-06	8	49024059	3437	-0.2123	0.04708	ebi-a-GCST90001493	rs73579441	C	T	0.0716	Secreting Treg % CD4 Treg	TRUE	reported	igd	0.00588147	20.3224
1.76e-06	8	132542825	3437	0.1507	0.03147	ebi-a-GCST90001493	rs273421	C	G	0.8356	Secreting Treg % CD4 Treg	TRUE	reported	igd	0.00662774	22.9182
1.12e-06	8	3651438	3437	-0.4074	0.08352	ebi-a-GCST90001493	rs79224901	C	G	0.0221	Secreting Treg % CD4 Treg	TRUE	reported	igd	0.0068752	23.7798
9.51e-06	9	86285391	3437	-0.7938	0.179	ebi-a-GCST90001493	rs117608988	C	T	0.0044	Secreting Treg % CD4 Treg	TRUE	reported	igd	0.0056893	19.6546
5.29e-06	9	135102542	3437	-0.5285	0.1159	ebi-a-GCST90001493	rs79607503	A	G	0.0097	Secreting Treg % CD4 Treg	TRUE	reported	igd	0.00601346	20.7812
1.25e-06	10	6111075	3437	0.1629	0.03354	ebi-a-GCST90001493	rs7893324	C	T	0.1562	Secreting Treg % CD4 Treg	TRUE	reported	igd	0.00681657	23.5756
7.07e-06	12	56009543	3437	0.1495	0.03323	ebi-a-GCST90001493	rs4759006	A	G	0.1565	Secreting Treg % CD4 Treg	TRUE	reported	igd	0.00585453	20.2287
6.3e-06	13	36528979	3437	0.3416	0.07552	ebi-a-GCST90001493	rs186940149	T	A	0.0256	Secreting Treg % CD4 Treg	TRUE	reported	igd	0.00591772	20.4484
5.36e-06	13	21794935	3437	-0.2105	0.04618	ebi-a-GCST90001493	rs2148708	G	A	0.9326	Secreting Treg % CD4 Treg	TRUE	reported	igd	0.00600896	20.7656
5.98e-06	14	92726328	3437	0.2934	0.06472	ebi-a-GCST90001493	rs79235233	G	C	0.0342	Secreting Treg % CD4 Treg	TRUE	reported	igd	0.00594394	20.5395
1.54e-06	18	24263725	3437	0.1197	0.02486	ebi-a-GCST90001493	rs562562	A	G	0.3714	Secreting Treg % CD4 Treg	TRUE	reported	igd	0.00670019	23.1704
2.67e-06	22	28835840	3437	-1.008	0.2144	ebi-a-GCST90001493	rs369976766	A	T	0.0035	Secreting Treg % CD4 Treg	TRUE	reported	igd	0.0063901	22.0912
9.94e-23	1	198151688	3437	-2.18	0.2206	ebi-a-GCST90001494	rs113435341	G	A	0.0032	Secreting Treg %CD4	TRUE	reported	igd	0.0276283	97.5999
4.35e-06	1	103543193	3437	-2.172	0.472	ebi-a-GCST90001494	rs143290109	T	C	0.0007	Secreting Treg %CD4	TRUE	reported	igd	0.00612334	21.1633
7.73e-07	1	239767145	3437	-0.1919	0.03875	ebi-a-GCST90001494	rs10925924	G	T	0.8829	Secreting Treg %CD4	TRUE	reported	igd	0.00708499	24.5106
5.04e-07	1	205001095	3437	-0.5212	0.1035	ebi-a-GCST90001494	rs35378667	C	T	0.0141	Secreting Treg %CD4	TRUE	reported	igd	0.00732413	25.344
4.49e-18	1	199999121	3437	-1.625	0.1865	ebi-a-GCST90001494	rs11579717	A	G	0.0044	Secreting Treg %CD4	TRUE	reported	igd	0.0216113	75.8746
4.11e-11	1	190079170	3437	-1.514	0.2286	ebi-a-GCST90001494	rs138915779	A	C	0.0035	Secreting Treg %CD4	TRUE	reported	igd	0.0126012	43.8376
5.43e-11	2	38897249	3437	-0.1818	0.02763	ebi-a-GCST90001494	rs12712610	G	A	0.2975	Secreting Treg %CD4	TRUE	reported	igd	0.0124397	43.2686
4.79e-06	2	39112166	3437	0.1191	0.026	ebi-a-GCST90001494	rs11124653	A	C	0.5911	Secreting Treg %CD4	TRUE	reported	igd	0.00606812	20.9712
7.27e-06	3	149610852	3437	-0.7233	0.161	ebi-a-GCST90001494	rs73155096	G	C	0.0063	Secreting Treg %CD4	TRUE	reported	igd	0.00583798	20.1712
1.35e-06	3	116384674	3437	-0.1809	0.03737	ebi-a-GCST90001494	rs6438325	C	A	0.8749	Secreting Treg %CD4	TRUE	reported	igd	0.00677174	23.4195
9.1e-06	3	55349822	3437	-0.1137	0.02558	ebi-a-GCST90001494	rs358809	A	G	0.5422	Secreting Treg %CD4	TRUE	reported	igd	0.00571546	19.7455
2.44e-06	3	126747367	3437	0.1279	0.0271	ebi-a-GCST90001494	rs9838548	C	T	0.3134	Secreting Treg %CD4	TRUE	reported	igd	0.00643899	22.2613
3.6e-06	3	4597367	3437	-0.1153	0.02483	ebi-a-GCST90001494	rs7651919	T	G	0.4529	Secreting Treg %CD4	TRUE	reported	igd	0.00623461	21.5503
5.52e-06	4	1589324	3437	-2.133	0.4687	ebi-a-GCST90001494	rs186715000	G	A	0.0006	Secreting Treg %CD4	TRUE	reported	igd	0.00598967	20.6985
2e-06	4	54555201	3437	-0.1342	0.02819	ebi-a-GCST90001494	rs2668533	T	C	0.7284	Secreting Treg %CD4	TRUE	reported	igd	0.0065506	22.6497
2.46e-06	4	86967620	3437	-3.842	0.8142	ebi-a-GCST90001494	rs114437347	C	G	0.0003	Secreting Treg %CD4	TRUE	reported	igd	0.00643678	22.2536
6.72e-06	4	57549528	3437	-0.1178	0.02612	ebi-a-GCST90001494	rs12642085	T	C	0.342	Secreting Treg %CD4	TRUE	reported	igd	0.00588304	20.3278
4.97e-09	4	123422719	3437	-2.942	0.5018	ebi-a-GCST90001494	rs138960714	C	A	0.0006	Secreting Treg %CD4	TRUE	reported	igd	0.00990199	34.3535
9.89e-06	6	162101178	3437	-0.1407	0.03179	ebi-a-GCST90001494	rs9689649	C	A	0.1834	Secreting Treg %CD4	TRUE	reported	igd	0.00566708	19.5774
7.95e-06	7	128186610	3437	0.3405	0.07612	ebi-a-GCST90001494	rs185363826	T	G	0.0308	Secreting Treg %CD4	TRUE	reported	igd	0.0057881	19.9979
4.14e-08	7	37427289	3437	0.1999	0.03637	ebi-a-GCST90001494	rs74830391	T	C	0.1525	Secreting Treg %CD4	TRUE	reported	igd	0.00871282	30.1916
5.28e-08	10	6078079	3437	0.2126	0.03897	ebi-a-GCST90001494	rs6602392	A	C	0.1155	Secreting Treg %CD4	TRUE	reported	igd	0.00858503	29.7449
1.37e-15	10	6111075	3437	0.2816	0.03509	ebi-a-GCST90001494	rs7893324	C	T	0.1562	Secreting Treg %CD4	TRUE	reported	igd	0.0183932	64.3644
3.55e-07	10	6177083	3437	0.1904	0.03733	ebi-a-GCST90001494	rs10905879	T	C	0.1286	Secreting Treg %CD4	TRUE	reported	igd	0.00751214	25.9995
2.45e-06	11	67333370	3437	-2.824	0.5982	ebi-a-GCST90001494	rs149375589	G	T	0.0004	Secreting Treg %CD4	TRUE	reported	igd	0.00644243	22.2733
5.91e-06	12	16263287	3437	0.2115	0.04661	ebi-a-GCST90001494	rs10772894	G	A	0.0751	Secreting Treg %CD4	TRUE	reported	igd	0.0059551	20.5783
1.91e-06	1	25840181	3405	0.3538	0.07416	ebi-a-GCST90001495	rs114114791	G	A	0.0304	CD39+ secreting Treg AC	TRUE	reported	igd	0.00663997	22.7468
6.23e-06	2	79140712	3405	0.5826	0.1287	ebi-a-GCST90001495	rs7570197	C	T	0.012	CD39+ secreting Treg AC	TRUE	reported	igd	0.0059822	20.4799
6.14e-06	7	23203415	3405	-0.2948	0.06509	ebi-a-GCST90001495	rs139577399	C	T	0.0414	CD39+ secreting Treg AC	TRUE	reported	igd	0.00598826	20.5008
4.47e-06	7	67769786	3405	-0.4852	0.1056	ebi-a-GCST90001495	rs76464802	A	G	0.015	CD39+ secreting Treg AC	TRUE	reported	igd	0.00616187	21.0988
8.78e-06	7	80556281	3405	0.2585	0.05807	ebi-a-GCST90001495	rs75270901	A	G	0.0512	CD39+ secreting Treg AC	TRUE	reported	igd	0.00578602	19.8044
8.48e-06	7	1172869	3405	0.3162	0.07091	ebi-a-GCST90001495	rs57516532	T	C	0.0342	CD39+ secreting Treg AC	TRUE	reported	igd	0.00580581	19.8725
1.71e-06	7	126248228	3405	0.2257	0.04708	ebi-a-GCST90001495	rs78027772	A	G	0.0846	CD39+ secreting Treg AC	TRUE	reported	igd	0.00670427	22.9686
4.89e-07	8	10090715	3405	-0.4106	0.08147	ebi-a-GCST90001495	rs150315125	T	A	0.0295	CD39+ secreting Treg AC	TRUE	reported	igd	0.00740453	25.3856
3.09e-06	9	86052403	3405	0.5538	0.1185	ebi-a-GCST90001495	rs74791100	C	T	0.0123	CD39+ secreting Treg AC	TRUE	reported	igd	0.00637346	21.828
9.67e-06	10	82674931	3405	-0.1185	0.02675	ebi-a-GCST90001495	rs10882324	T	C	0.3499	CD39+ secreting Treg AC	TRUE	reported	igd	0.00573028	19.6125
5.24e-06	10	131817745	3405	-0.1594	0.03494	ebi-a-GCST90001495	rs76710109	C	T	0.1671	CD39+ secreting Treg AC	TRUE	reported	igd	0.00607529	20.8006
3.39e-11	10	97069472	3405	-0.1932	0.02906	ebi-a-GCST90001495	rs10786199	A	G	0.2894	CD39+ secreting Treg AC	TRUE	reported	igd	0.0128146	44.1741
4.64e-06	10	68351521	3405	-0.6337	0.1381	ebi-a-GCST90001495	rs11598645	C	T	0.011	CD39+ secreting Treg AC	TRUE	reported	igd	0.0061459	21.0438
6.88e-06	10	16697829	3405	-0.1723	0.03826	ebi-a-GCST90001495	rs11254133	T	C	0.1317	CD39+ secreting Treg AC	TRUE	reported	igd	0.00592086	20.2687
4.98e-17	10	97294154	3405	0.4322	0.05126	ebi-a-GCST90001495	rs72809762	T	C	0.0675	CD39+ secreting Treg AC	TRUE	reported	igd	0.0204513	71.0489
1e-200	10	97474371	3405	-0.9594	0.02046	ebi-a-GCST90001495	rs10882655	A	G	0.532	CD39+ secreting Treg AC	TRUE	reported	igd	0.392378	2197.52
1.33e-15	10	98205222	3405	-0.2549	0.03174	ebi-a-GCST90001495	rs11188757	C	A	0.2213	CD39+ secreting Treg AC	TRUE	reported	igd	0.0185892	64.4571
3.68e-24	10	97016742	3405	0.4715	0.04614	ebi-a-GCST90001495	rs202211780	G	A	0.0878	CD39+ secreting Treg AC	TRUE	reported	igd	0.0297558	104.365
3.19e-56	10	97741071	3405	-0.4069	0.02528	ebi-a-GCST90001495	rs10882701	C	A	0.514	CD39+ secreting Treg AC	TRUE	reported	igd	0.0707061	258.92
7.81e-06	11	130313067	3405	0.1946	0.04346	ebi-a-GCST90001495	rs7937686	G	C	0.9091	CD39+ secreting Treg AC	TRUE	reported	igd	0.00585382	20.0378
2.51e-06	17	41137136	3405	0.2069	0.04388	ebi-a-GCST90001495	rs149951966	C	T	0.1035	CD39+ secreting Treg AC	TRUE	reported	igd	0.006487	22.2194
3.74e-06	17	75234757	3405	0.1294	0.02794	ebi-a-GCST90001495	rs11655883	G	A	0.2902	CD39+ secreting Treg AC	TRUE	reported	igd	0.00625996	21.4368
9.74e-06	18	65545793	3405	-0.1636	0.03693	ebi-a-GCST90001495	rs56216441	T	A	0.1373	CD39+ secreting Treg AC	TRUE	reported	igd	0.00573053	19.6134
9.47e-06	20	15575550	3405	-1.066	0.2404	ebi-a-GCST90001495	rs111461378	C	T	0.0028	CD39+ secreting Treg AC	TRUE	reported	igd	0.00574153	19.6513
9.25e-06	20	17586584	3405	-0.7497	0.1688	ebi-a-GCST90001495	rs7267949	T	C	0.0057	CD39+ secreting Treg AC	TRUE	reported	igd	0.00575976	19.714
7.4e-06	21	39232216	3405	-0.2143	0.04774	ebi-a-GCST90001495	rs2836025	T	C	0.0762	CD39+ secreting Treg AC	TRUE	reported	igd	0.00588301	20.1384
1.62e-06	22	27065117	3405	-0.2011	0.04185	ebi-a-GCST90001495	rs6005121	G	A	0.8974	CD39+ secreting Treg AC	TRUE	reported	igd	0.00673567	23.0769
2.23e-06	1	91858207	3437	0.1314	0.02772	ebi-a-GCST90001496	rs282011	T	C	0.3099	CD39+ secreting Treg %secreting Treg	TRUE	reported	igd	0.00649523	22.457
3.69e-06	1	97319841	3437	-0.772	0.1665	ebi-a-GCST90001496	rs147911368	C	T	0.0063	CD39+ secreting Treg %secreting Treg	TRUE	reported	igd	0.00621611	21.4859
1.54e-06	1	100480230	3437	1.987	0.4127	ebi-a-GCST90001496	rs118006237	A	G	0.0007	CD39+ secreting Treg %secreting Treg	TRUE	reported	igd	0.00669928	23.1672
5.7e-06	2	236543890	3437	0.6139	0.1351	ebi-a-GCST90001496	rs2316911	C	T	0.9916	CD39+ secreting Treg %secreting Treg	TRUE	reported	igd	0.00597178	20.6363
1.98e-06	2	74164120	3437	2.399	0.5036	ebi-a-GCST90001496	rs78458369	T	A	0.0007	CD39+ secreting Treg %secreting Treg	TRUE	reported	igd	0.00655921	22.6796
2.3e-06	2	127229166	3437	0.2773	0.05858	ebi-a-GCST90001496	rs2171655	C	A	0.0508	CD39+ secreting Treg %secreting Treg	TRUE	reported	igd	0.00647738	22.3949
3.65e-06	3	10923961	3437	-0.2836	0.06115	ebi-a-GCST90001496	rs73037918	C	T	0.0451	CD39+ secreting Treg %secreting Treg	TRUE	reported	igd	0.00621914	21.4964
3.53e-06	3	145230069	3437	-0.5969	0.1285	ebi-a-GCST90001496	rs74346764	A	G	0.0102	CD39+ secreting Treg %secreting Treg	TRUE	reported	igd	0.00623878	21.5647
9.06e-07	3	74432399	3437	0.131	0.02663	ebi-a-GCST90001496	rs35796547	G	A	0.3363	CD39+ secreting Treg %secreting Treg	TRUE	reported	igd	0.00699155	24.1851
5.13e-06	4	54265667	3437	-0.6056	0.1326	ebi-a-GCST90001496	rs11930070	A	G	0.0089	CD39+ secreting Treg %secreting Treg	TRUE	reported	igd	0.00603222	20.8464
1.66e-06	5	29581038	3437	1.778	0.3703	ebi-a-GCST90001496	rs17571942	G	T	0.0015	CD39+ secreting Treg %secreting Treg	TRUE	reported	igd	0.00666305	23.0411
9.73e-06	6	7465057	3437	-0.3999	0.09029	ebi-a-GCST90001496	rs7774484	T	G	0.0185	CD39+ secreting Treg %secreting Treg	TRUE	reported	igd	0.00567508	19.6052
5.84e-06	6	1651973	3437	-0.1352	0.02979	ebi-a-GCST90001496	rs2569847	G	A	0.2277	CD39+ secreting Treg %secreting Treg	TRUE	reported	igd	0.00595714	20.5854
6.53e-06	7	97140811	3437	0.1234	0.02734	ebi-a-GCST90001496	rs10247216	T	C	0.6721	CD39+ secreting Treg %secreting Treg	TRUE	reported	igd	0.00589233	20.3601
6.34e-06	10	95002810	3437	-0.2856	0.06316	ebi-a-GCST90001496	rs117748540	G	A	0.0435	CD39+ secreting Treg %secreting Treg	TRUE	reported	igd	0.00591394	20.4352
7.35e-24	10	98158952	3437	0.6107	0.06018	ebi-a-GCST90001496	rs114844216	C	T	0.0464	CD39+ secreting Treg %secreting Treg	TRUE	reported	igd	0.0290905	102.92
1e-200	10	97472570	3437	-0.9412	0.02027	ebi-a-GCST90001496	rs4918960	A	T	0.4862	CD39+ secreting Treg %secreting Treg	TRUE	reported	igd	0.385486	2154.78
9.17e-09	10	99452494	3437	-0.3085	0.05356	ebi-a-GCST90001496	rs146426185	C	A	0.0634	CD39+ secreting Treg %secreting Treg	TRUE	reported	igd	0.00956044	33.1571
1.42e-14	10	96999873	3437	0.2459	0.03182	ebi-a-GCST90001496	rs7910217	A	G	0.2076	CD39+ secreting Treg %secreting Treg	TRUE	reported	igd	0.0170787	59.6848
2.63e-08	10	95924521	3437	0.4594	0.08235	ebi-a-GCST90001496	rs147121076	G	T	0.0262	CD39+ secreting Treg %secreting Treg	TRUE	reported	igd	0.00897347	31.103
5.9e-06	10	69891249	3437	0.4419	0.09739	ebi-a-GCST90001496	rs118047459	G	C	0.0166	CD39+ secreting Treg %secreting Treg	TRUE	reported	igd	0.00595451	20.5763
3.91e-25	10	97070990	3437	0.4259	0.0408	ebi-a-GCST90001496	rs117200502	T	C	0.1114	CD39+ secreting Treg %secreting Treg	TRUE	reported	igd	0.0307298	108.904
5.55e-16	10	95850055	3437	0.7359	0.09042	ebi-a-GCST90001496	rs145557266	G	A	0.0211	CD39+ secreting Treg %secreting Treg	TRUE	reported	igd	0.0189077	66.1997
2.04e-56	10	97741071	3437	-0.4034	0.02502	ebi-a-GCST90001496	rs10882701	C	A	0.5141	CD39+ secreting Treg %secreting Treg	TRUE	reported	igd	0.0703158	259.803
2.59e-06	10	98619863	3437	0.4852	0.103	ebi-a-GCST90001496	rs11188950	G	T	0.0167	CD39+ secreting Treg %secreting Treg	TRUE	reported	igd	0.00641494	22.1776
1.11e-06	11	19624351	3437	0.466	0.09549	ebi-a-GCST90001496	rs118111902	C	G	0.0179	CD39+ secreting Treg %secreting Treg	TRUE	reported	igd	0.00688141	23.8014
9.24e-06	13	43764296	3437	0.3531	0.0795	ebi-a-GCST90001496	rs7984101	A	G	0.0257	CD39+ secreting Treg %secreting Treg	TRUE	reported	igd	0.00570685	19.7155
3.59e-06	20	15575550	3437	-1.107	0.2386	ebi-a-GCST90001496	rs111461378	C	T	0.0028	CD39+ secreting Treg %secreting Treg	TRUE	reported	igd	0.00622391	21.513
8.34e-07	22	47135205	3437	0.1277	0.02586	ebi-a-GCST90001496	rs5769126	C	A	0.6062	CD39+ secreting Treg %secreting Treg	TRUE	reported	igd	0.0070449	24.3709
7.93e-06	1	91858207	3437	0.1225	0.02738	ebi-a-GCST90001497	rs282011	T	C	0.3099	CD39+ secreting Treg %CD4 Treg	TRUE	reported	igd	0.00579034	20.0056
2.53e-06	1	100480230	3437	1.921	0.4076	ebi-a-GCST90001497	rs118006237	A	G	0.0007	CD39+ secreting Treg %CD4 Treg	TRUE	reported	igd	0.0064211	22.199
6.91e-06	2	127229166	3437	0.2606	0.05786	ebi-a-GCST90001497	rs2171655	C	A	0.0508	CD39+ secreting Treg %CD4 Treg	TRUE	reported	igd	0.00586755	20.274
1.81e-07	2	74164120	3437	2.598	0.497	ebi-a-GCST90001497	rs78458369	T	A	0.0007	CD39+ secreting Treg %CD4 Treg	TRUE	reported	igd	0.00788764	27.3094
8.66e-06	3	145230069	3437	-0.5655	0.1269	ebi-a-GCST90001497	rs74346764	A	G	0.0102	CD39+ secreting Treg %CD4 Treg	TRUE	reported	igd	0.00574461	19.8467
6.83e-06	3	76155328	3437	0.2334	0.0518	ebi-a-GCST90001497	rs6805627	C	G	0.0626	CD39+ secreting Treg %CD4 Treg	TRUE	reported	igd	0.00587225	20.2903
7.56e-06	4	54265667	3437	-0.5873	0.131	ebi-a-GCST90001497	rs11930070	A	G	0.0089	CD39+ secreting Treg %CD4 Treg	TRUE	reported	igd	0.00581387	20.0874
3.77e-06	5	29581038	3437	1.694	0.3658	ebi-a-GCST90001497	rs17571942	G	T	0.0015	CD39+ secreting Treg %CD4 Treg	TRUE	reported	igd	0.00620095	21.4332
3.46e-06	6	1651973	3437	-0.1367	0.02941	ebi-a-GCST90001497	rs2569847	G	A	0.2277	CD39+ secreting Treg %CD4 Treg	TRUE	reported	igd	0.00624663	21.5921
2.21e-06	7	83238053	3437	-0.4063	0.0857	ebi-a-GCST90001497	rs115364130	A	G	0.0223	CD39+ secreting Treg %CD4 Treg	TRUE	reported	igd	0.00649713	22.4636
1.62e-06	9	138051433	3437	0.2934	0.06107	ebi-a-GCST90001497	rs59428330	T	C	0.0425	CD39+ secreting Treg %CD4 Treg	TRUE	reported	igd	0.0066708	23.0681
3.98e-21	10	98158952	3437	0.5653	0.05954	ebi-a-GCST90001497	rs114844216	C	T	0.0464	CD39+ secreting Treg %CD4 Treg	TRUE	reported	igd	0.0255574	90.0923
1.8e-23	10	97070990	3437	0.4056	0.04033	ebi-a-GCST90001497	rs117200502	T	C	0.1114	CD39+ secreting Treg %CD4 Treg	TRUE	reported	igd	0.0285867	101.085
1.33e-06	10	100118038	3437	-0.3713	0.07665	ebi-a-GCST90001497	rs61873892	T	C	0.0294	CD39+ secreting Treg %CD4 Treg	TRUE	reported	igd	0.00678096	23.4516
4.09e-16	10	95850055	3437	0.7299	0.08928	ebi-a-GCST90001497	rs145557266	G	A	0.0211	CD39+ secreting Treg %CD4 Treg	TRUE	reported	igd	0.0190754	66.7983
5.28e-15	10	96999873	3437	0.2468	0.03142	ebi-a-GCST90001497	rs7910217	A	G	0.2076	CD39+ secreting Treg %CD4 Treg	TRUE	reported	igd	0.0176348	61.6631
8.03e-56	10	97741071	3437	-0.3962	0.02472	ebi-a-GCST90001497	rs10882701	C	A	0.5141	CD39+ secreting Treg %CD4 Treg	TRUE	reported	igd	0.0695423	256.732
8.96e-09	10	99452494	3437	-0.3048	0.05289	ebi-a-GCST90001497	rs146426185	C	A	0.0634	CD39+ secreting Treg %CD4 Treg	TRUE	reported	igd	0.00957033	33.1917
3.13e-06	10	116367153	3437	-0.1276	0.02732	ebi-a-GCST90001497	rs7080854	A	G	0.684	CD39+ secreting Treg %CD4 Treg	TRUE	reported	igd	0.00630685	21.8015
9.29e-09	10	95924521	3437	0.4681	0.0813	ebi-a-GCST90001497	rs147121076	G	T	0.0262	CD39+ secreting Treg %CD4 Treg	TRUE	reported	igd	0.00955318	33.1317
1e-200	10	97472570	3437	-0.9321	0.01998	ebi-a-GCST90001497	rs4918960	A	T	0.4862	CD39+ secreting Treg %CD4 Treg	TRUE	reported	igd	0.387713	2175.11
6.75e-06	20	15575550	3437	-1.062	0.2356	ebi-a-GCST90001497	rs111461378	C	T	0.0028	CD39+ secreting Treg %CD4 Treg	TRUE	reported	igd	0.00587705	20.307
7.72e-06	22	47078385	3437	-0.2086	0.04657	ebi-a-GCST90001497	rs79919890	T	C	0.0781	CD39+ secreting Treg %CD4 Treg	TRUE	reported	igd	0.00580375	20.0523
3.01e-07	1	198005348	3405	0.4385	0.08542	ebi-a-GCST90001498	rs144404462	A	G	0.0211	Activated & resting Treg AC	TRUE	reported	igd	0.00767989	26.3369
1.68e-09	2	38897810	3405	0.1507	0.02494	ebi-a-GCST90001498	rs6751481	C	T	0.4699	Activated & resting Treg AC	TRUE	reported	igd	0.0106092	36.4904
7.98e-06	2	241675786	3405	0.1242	0.02777	ebi-a-GCST90001498	rs55732147	A	G	0.262	Activated & resting Treg AC	TRUE	reported	igd	0.00584024	19.9911
4.71e-07	2	39177320	3405	-0.164	0.03249	ebi-a-GCST90001498	rs408686	A	C	0.814	Activated & resting Treg AC	TRUE	reported	igd	0.00742734	25.4644
3.65e-06	6	155566192	3405	0.5612	0.121	ebi-a-GCST90001498	rs146746694	A	G	0.0101	Activated & resting Treg AC	TRUE	reported	igd	0.00627787	21.4986
8.45e-06	6	31241639	3405	-0.1389	0.03113	ebi-a-GCST90001498	rs2524084	G	A	0.358	Activated & resting Treg AC	TRUE	reported	igd	0.00581296	19.8972
3.67e-07	6	32602396	3405	0.1634	0.03206	ebi-a-GCST90001498	rs9272226	T	C	0.7159	Activated & resting Treg AC	TRUE	reported	igd	0.00757111	25.961
9.09e-07	7	80542211	3405	0.354	0.07196	ebi-a-GCST90001498	rs147199078	C	T	0.0295	Activated & resting Treg AC	TRUE	reported	igd	0.00705718	24.1863
4.85e-07	7	152112789	3405	0.2204	0.04371	ebi-a-GCST90001498	rs2108908	C	A	0.0803	Activated & resting Treg AC	TRUE	reported	igd	0.00741163	25.4101
1.82e-06	7	71331239	3405	1.629	0.3406	ebi-a-GCST90001498	rs182630194	A	G	0.0013	Activated & resting Treg AC	TRUE	reported	igd	0.00667311	22.8611
4.32e-06	9	96772051	3405	-0.1624	0.03527	ebi-a-GCST90001498	rs1819445	A	G	0.1427	Activated & resting Treg AC	TRUE	reported	igd	0.00618797	21.1888
1.55e-06	10	2614502	3405	0.2633	0.05471	ebi-a-GCST90001498	rs12049737	A	G	0.0548	Activated & resting Treg AC	TRUE	reported	igd	0.00675627	23.148
8.71e-08	11	79202514	3405	-0.2043	0.03808	ebi-a-GCST90001498	rs78409263	C	G	0.122	Activated & resting Treg AC	TRUE	reported	igd	0.00838243	28.7665
3.41e-06	14	78669137	3405	-0.6053	0.1301	ebi-a-GCST90001498	rs11850806	G	T	0.0085	Activated & resting Treg AC	TRUE	reported	igd	0.0063171	21.6337
5.73e-06	17	20792822	3405	-0.1109	0.0244	ebi-a-GCST90001498	rs66762238	C	T	0.486	Activated & resting Treg AC	TRUE	reported	igd	0.00603031	20.6456
5.03e-06	17	10150766	3405	-0.1151	0.02518	ebi-a-GCST90001498	rs8064831	T	C	0.3626	Activated & resting Treg AC	TRUE	reported	igd	0.00609909	20.8826
2.54e-06	18	60137303	3405	-0.1302	0.02762	ebi-a-GCST90001498	rs9709738	C	G	0.7336	Activated & resting Treg AC	TRUE	reported	igd	0.00648384	22.2085
6.33e-07	18	64907349	3405	0.2954	0.0592	ebi-a-GCST90001498	rs79684619	G	A	0.0442	Activated & resting Treg AC	TRUE	reported	igd	0.00725932	24.8841
3.58e-06	20	1295889	3405	0.1319	0.02841	ebi-a-GCST90001498	rs6074425	A	G	0.2535	Activated & resting Treg AC	TRUE	reported	igd	0.00629056	21.5423
1.48e-06	1	248047256	3437	0.125	0.02593	ebi-a-GCST90001499	rs6587385	C	T	0.7012	Activated & resting Treg % CD4 Treg	TRUE	reported	igd	0.00671597	23.2253
1.28e-33	1	198151688	3437	2.569	0.2103	ebi-a-GCST90001499	rs113435341	G	A	0.0032	Activated & resting Treg % CD4 Treg	TRUE	reported	igd	0.0416113	149.141
5.33e-24	1	199999121	3437	1.815	0.1783	ebi-a-GCST90001499	rs11579717	A	G	0.0044	Activated & resting Treg % CD4 Treg	TRUE	reported	igd	0.0292665	103.561
3.53e-06	1	182091538	3437	0.8446	0.1818	ebi-a-GCST90001499	rs187089343	C	A	0.0047	Activated & resting Treg % CD4 Treg	TRUE	reported	igd	0.00624045	21.5706
3.78e-06	1	230492271	3437	-1.588	0.343	ebi-a-GCST90001499	rs11577174	T	C	0.0012	Activated & resting Treg % CD4 Treg	TRUE	reported	igd	0.00619774	21.422
2.95e-07	1	193505625	3437	0.4221	0.08216	ebi-a-GCST90001499	rs60220946	T	C	0.0212	Activated & resting Treg % CD4 Treg	TRUE	reported	igd	0.00762093	26.3789
1.62e-14	1	194010208	3437	1.427	0.1851	ebi-a-GCST90001499	rs116794175	C	T	0.0042	Activated & resting Treg % CD4 Treg	TRUE	reported	igd	0.0169985	59.3994
1.3e-06	1	195875605	3437	0.6092	0.1257	ebi-a-GCST90001499	rs34645541	A	C	0.0095	Activated & resting Treg % CD4 Treg	TRUE	reported	igd	0.00678753	23.4745
2.92e-06	1	5012020	3437	-0.2161	0.04613	ebi-a-GCST90001499	rs75981740	G	A	0.0711	Activated & resting Treg % CD4 Treg	TRUE	reported	igd	0.00634452	21.9326
6.48e-06	2	42378770	3437	-0.1538	0.03406	ebi-a-GCST90001499	rs12993274	C	A	0.1481	Activated & resting Treg % CD4 Treg	TRUE	reported	igd	0.0058976	20.3784
5.49e-33	2	38897810	3437	0.2886	0.02387	ebi-a-GCST90001499	rs6751481	C	T	0.4709	Activated & resting Treg % CD4 Treg	TRUE	reported	igd	0.0407962	146.095
2.77e-08	2	41884212	3437	0.218	0.03915	ebi-a-GCST90001499	rs17607399	T	C	0.1084	Activated & resting Treg % CD4 Treg	TRUE	reported	igd	0.00894066	30.9882
9.54e-21	2	39176695	3437	-0.2936	0.03123	ebi-a-GCST90001499	rs413431	G	A	0.8154	Activated & resting Treg % CD4 Treg	TRUE	reported	igd	0.0250704	88.3314
6.55e-06	4	122780838	3437	0.7983	0.1768	ebi-a-GCST90001499	rs62322628	T	C	0.0049	Activated & resting Treg % CD4 Treg	TRUE	reported	igd	0.00589684	20.3758
7.34e-06	5	27694229	3437	0.3732	0.08311	ebi-a-GCST90001499	rs11739607	C	T	0.0214	Activated & resting Treg % CD4 Treg	TRUE	reported	igd	0.00583253	20.1523
5.1e-06	5	120100784	3437	-0.1187	0.02599	ebi-a-GCST90001499	rs10059100	G	A	0.3224	Activated & resting Treg % CD4 Treg	TRUE	reported	igd	0.00603228	20.8466
6.59e-06	6	31315165	3437	-0.1408	0.0312	ebi-a-GCST90001499	rs9265947	C	T	0.5804	Activated & resting Treg % CD4 Treg	TRUE	reported	igd	0.00589048	20.3537
8.28e-06	8	3414155	3437	-0.1086	0.02433	ebi-a-GCST90001499	rs7825970	T	G	0.5701	Activated & resting Treg % CD4 Treg	TRUE	reported	igd	0.00576349	19.9124
2.82e-06	8	132542825	3437	-0.1485	0.03164	ebi-a-GCST90001499	rs273421	C	G	0.8356	Activated & resting Treg % CD4 Treg	TRUE	reported	igd	0.00636833	22.0154
7.8e-07	8	3651438	3437	0.4155	0.08395	ebi-a-GCST90001499	rs79224901	C	G	0.0221	Activated & resting Treg % CD4 Treg	TRUE	reported	igd	0.0070768	24.4821
5.71e-06	8	49024059	3437	0.2151	0.04733	ebi-a-GCST90001499	rs73579441	C	T	0.0716	Activated & resting Treg % CD4 Treg	TRUE	reported	igd	0.00597346	20.6422
5.06e-06	9	135102542	3437	0.5324	0.1165	ebi-a-GCST90001499	rs79607503	A	G	0.0097	Activated & resting Treg % CD4 Treg	TRUE	reported	igd	0.00603968	20.8724
1.09e-06	10	6111075	3437	-0.1646	0.03371	ebi-a-GCST90001499	rs7893324	C	T	0.1562	Activated & resting Treg % CD4 Treg	TRUE	reported	igd	0.00688907	23.8281
7.03e-06	12	56009543	3437	-0.1503	0.0334	ebi-a-GCST90001499	rs4759006	A	G	0.1565	Activated & resting Treg % CD4 Treg	TRUE	reported	igd	0.00585726	20.2382
6.15e-06	13	21794935	3437	0.2102	0.04643	ebi-a-GCST90001499	rs2148708	G	A	0.9326	Activated & resting Treg % CD4 Treg	TRUE	reported	igd	0.00592798	20.484
7.52e-06	13	36528979	3437	-0.3405	0.07592	ebi-a-GCST90001499	rs186940149	T	A	0.0256	Activated & resting Treg % CD4 Treg	TRUE	reported	igd	0.00581846	20.1034
6.49e-06	14	92726328	3437	-0.2939	0.06506	ebi-a-GCST90001499	rs79235233	G	C	0.0342	Activated & resting Treg % CD4 Treg	TRUE	reported	igd	0.00590229	20.3947
1.81e-06	18	24263725	3437	-0.1195	0.02499	ebi-a-GCST90001499	rs562562	A	G	0.3714	Activated & resting Treg % CD4 Treg	TRUE	reported	igd	0.00660912	22.8534
1.74e-06	22	28835840	3437	1.032	0.2155	ebi-a-GCST90001499	rs369976766	A	T	0.0035	Activated & resting Treg % CD4 Treg	TRUE	reported	igd	0.00662822	22.9199
2.48e-06	1	54532130	3437	-0.4841	0.1026	ebi-a-GCST90001500	rs76882749	C	T	0.0141	Activated & resting Treg %CD4+	TRUE	reported	igd	0.00643564	22.2496
9.8e-06	1	208455675	3437	-0.2458	0.0555	ebi-a-GCST90001500	rs147104104	C	T	0.055	Activated & resting Treg %CD4+	TRUE	reported	igd	0.00567449	19.6031
4.64e-16	1	197924770	3437	1.827	0.2239	ebi-a-GCST90001500	rs17583875	A	G	0.0029	Activated & resting Treg %CD4+	TRUE	reported	igd	0.0190045	66.5451
3.75e-07	1	194010208	3437	0.9735	0.1912	ebi-a-GCST90001500	rs116794175	C	T	0.0042	Activated & resting Treg %CD4+	TRUE	reported	igd	0.00748606	25.9086
1.56e-06	1	199471227	3437	0.5843	0.1214	ebi-a-GCST90001500	rs190023756	A	G	0.01	Activated & resting Treg %CD4+	TRUE	reported	igd	0.0066948	23.1516
2.37e-06	1	239509035	3437	1.603	0.3391	ebi-a-GCST90001500	rs572410764	T	A	0.0013	Activated & resting Treg %CD4+	TRUE	reported	igd	0.00645978	22.3336
5.19e-17	2	38897810	3437	0.2086	0.02476	ebi-a-GCST90001500	rs6751481	C	T	0.4709	Activated & resting Treg %CD4+	TRUE	reported	igd	0.0202335	70.9373
5.06e-12	2	39177320	3437	-0.2228	0.03216	ebi-a-GCST90001500	rs408686	A	C	0.8142	Activated & resting Treg %CD4+	TRUE	reported	igd	0.013772	47.9673
3.15e-06	2	38678651	3437	0.1161	0.02487	ebi-a-GCST90001500	rs6724848	A	G	0.4951	Activated & resting Treg %CD4+	TRUE	reported	igd	0.00630069	21.7801
8.08e-06	2	148248261	3437	-0.1467	0.03282	ebi-a-GCST90001500	rs1371033	C	T	0.1666	Activated & resting Treg %CD4+	TRUE	reported	igd	0.00577945	19.9678
9.68e-06	2	25499867	3437	-0.1107	0.02498	ebi-a-GCST90001500	rs6733868	G	C	0.5835	Activated & resting Treg %CD4+	TRUE	reported	igd	0.00568141	19.6272
7.82e-06	2	161139489	3437	-0.2939	0.06565	ebi-a-GCST90001500	rs13410035	T	C	0.0346	Activated & resting Treg %CD4+	TRUE	reported	igd	0.00579729	20.0298
5.93e-06	2	43022720	3437	-0.1319	0.02909	ebi-a-GCST90001500	rs13006059	G	A	0.7496	Activated & resting Treg %CD4+	TRUE	reported	igd	0.00594611	20.547
4.6e-06	3	2721613	3437	0.459	0.1	ebi-a-GCST90001500	rs73009664	C	T	0.0147	Activated & resting Treg %CD4+	TRUE	reported	igd	0.00609245	21.0558
2.67e-06	4	1731279	3437	-0.1995	0.04243	ebi-a-GCST90001500	rs62285107	T	C	0.0912	Activated & resting Treg %CD4+	TRUE	reported	igd	0.0063911	22.0946
4.93e-06	5	58622934	3437	0.1562	0.03414	ebi-a-GCST90001500	rs17780836	T	C	0.1529	Activated & resting Treg %CD4+	TRUE	reported	igd	0.00605367	20.921
3.9e-06	6	14892248	3437	0.5437	0.1176	ebi-a-GCST90001500	rs62390348	T	C	0.0106	Activated & resting Treg %CD4+	TRUE	reported	igd	0.00618062	21.3625
4.64e-06	6	32440792	3437	0.4712	0.1027	ebi-a-GCST90001500	rs9269074	A	G	0.0177	Activated & resting Treg %CD4+	TRUE	reported	igd	0.00608749	21.0386
5.35e-06	6	124005085	3437	1.044	0.2291	ebi-a-GCST90001500	rs137997033	T	C	0.0029	Activated & resting Treg %CD4+	TRUE	reported	igd	0.00600558	20.7538
5.68e-06	7	112101909	3437	-0.1626	0.03579	ebi-a-GCST90001500	rs2708609	A	T	0.8519	Activated & resting Treg %CD4+	TRUE	reported	igd	0.0059695	20.6284
4.36e-06	7	51393519	3437	-0.1155	0.02511	ebi-a-GCST90001500	rs56090633	T	A	0.4773	Activated & resting Treg %CD4+	TRUE	reported	igd	0.00611823	21.1455
4.82e-06	8	3654985	3437	0.3934	0.08591	ebi-a-GCST90001500	rs76225340	T	G	0.022	Activated & resting Treg %CD4+	TRUE	reported	igd	0.00606401	20.957
5.39e-07	8	21371903	3437	-0.5131	0.1022	ebi-a-GCST90001500	rs145165211	A	G	0.0167	Activated & resting Treg %CD4+	TRUE	reported	igd	0.0072803	25.1912
6.94e-06	9	11577096	3437	-0.4186	0.09297	ebi-a-GCST90001500	rs114400243	A	T	0.0198	Activated & resting Treg %CD4+	TRUE	reported	igd	0.0058638	20.261
3.37e-06	10	8084573	3437	-0.1167	0.02507	ebi-a-GCST90001500	rs514150	C	T	0.6045	Activated & resting Treg %CD4+	TRUE	reported	igd	0.00626504	21.6561
2.79e-06	11	79922768	3437	0.1384	0.02948	ebi-a-GCST90001500	rs1247730	T	C	0.2232	Activated & resting Treg %CD4+	TRUE	reported	igd	0.00637179	22.0275
5.27e-06	12	99174032	3437	0.5039	0.1105	ebi-a-GCST90001500	rs11109601	C	T	0.0129	Activated & resting Treg %CD4+	TRUE	reported	igd	0.00601402	20.7831
3.59e-06	12	25650645	3437	0.7724	0.1664	ebi-a-GCST90001500	rs61924635	C	T	0.0055	Activated & resting Treg %CD4+	TRUE	reported	igd	0.00622995	21.534
1.76e-06	12	23501010	3437	-0.2529	0.05283	ebi-a-GCST90001500	rs77071786	C	G	0.0598	Activated & resting Treg %CD4+	TRUE	reported	igd	0.00662325	22.9025
3.32e-06	13	67699975	3437	0.726	0.1559	ebi-a-GCST90001500	rs370689709	A	G	0.0081	Activated & resting Treg %CD4+	TRUE	reported	igd	0.00627003	21.6735
8.89e-06	13	36528979	3437	-0.3468	0.07796	ebi-a-GCST90001500	rs186940149	T	A	0.0256	Activated & resting Treg %CD4+	TRUE	reported	igd	0.00572456	19.7771
4.45e-06	16	75514711	3437	0.352	0.07659	ebi-a-GCST90001500	rs113376235	A	C	0.0278	Activated & resting Treg %CD4+	TRUE	reported	igd	0.00610803	21.11
9.5e-06	16	29355773	3437	-0.1207	0.02721	ebi-a-GCST90001500	rs60174426	C	T	0.7186	Activated & resting Treg %CD4+	TRUE	reported	igd	0.00569244	19.6655
2.47e-06	19	47666711	3437	-0.1276	0.02704	ebi-a-GCST90001500	rs461709	A	G	0.2789	Activated & resting Treg %CD4+	TRUE	reported	igd	0.0064373	22.2554
1.18e-09	1	199999121	3405	-1.179	0.1933	ebi-a-GCST90001501	rs11579717	A	G	0.0044	Activated & secreting Treg AC	TRUE	reported	igd	0.0108076	37.1799
1.47e-18	1	198151688	3405	-2.018	0.2282	ebi-a-GCST90001501	rs113435341	G	A	0.0032	Activated & secreting Treg AC	TRUE	reported	igd	0.0224508	78.1548
1.78e-06	1	113476831	3405	-0.3574	0.07469	ebi-a-GCST90001501	rs76202906	A	C	0.0301	Activated & secreting Treg AC	TRUE	reported	igd	0.00667969	22.8838
5.26e-06	1	225934912	3405	-0.683	0.1497	ebi-a-GCST90001501	rs112622820	A	G	0.0076	Activated & secreting Treg AC	TRUE	reported	igd	0.00607622	20.8038
1.67e-10	1	190079170	3405	-1.518	0.2369	ebi-a-GCST90001501	rs138915779	A	C	0.0034	Activated & secreting Treg AC	TRUE	reported	igd	0.0119149	41.0354
5.74e-06	4	98004266	3405	-3.269	0.7195	ebi-a-GCST90001501	rs115307639	G	T	0.0007	Activated & secreting Treg AC	TRUE	reported	igd	0.00602596	20.6307
4.36e-06	4	123422719	3405	-2.389	0.5191	ebi-a-GCST90001501	rs138960714	C	A	0.0006	Activated & secreting Treg AC	TRUE	reported	igd	0.00618187	21.1678
4.47e-06	4	86967620	3405	-3.873	0.8428	ebi-a-GCST90001501	rs114437347	C	G	0.0003	Activated & secreting Treg AC	TRUE	reported	igd	0.00616373	21.1053
1.5e-06	6	121512597	3405	1.467	0.3044	ebi-a-GCST90001501	rs75280379	C	T	0.0022	Activated & secreting Treg AC	TRUE	reported	igd	0.00677488	23.2122
1.11e-06	6	109035696	3405	0.8482	0.1738	ebi-a-GCST90001501	rs1268153	A	G	0.0053	Activated & secreting Treg AC	TRUE	reported	igd	0.00694628	23.8036
1.73e-06	7	18003774	3405	0.3923	0.08188	ebi-a-GCST90001501	rs17717645	C	T	0.0267	Activated & secreting Treg AC	TRUE	reported	igd	0.00669647	22.9417
7.18e-06	7	31426904	3405	-0.5369	0.1194	ebi-a-GCST90001501	rs575051668	T	C	0.0119	Activated & secreting Treg AC	TRUE	reported	igd	0.00590323	20.208
7.93e-09	10	6094697	3405	0.3316	0.05733	ebi-a-GCST90001501	rs61839660	T	C	0.0542	Activated & secreting Treg AC	TRUE	reported	igd	0.00972975	33.4357
6.75e-06	10	6174601	3405	-0.1232	0.02732	ebi-a-GCST90001501	rs10905876	G	A	0.3802	Activated & secreting Treg AC	TRUE	reported	igd	0.00593686	20.3238
9.87e-06	10	105304351	3405	-2.992	0.6758	ebi-a-GCST90001501	rs56397630	C	T	0.0003	Activated & secreting Treg AC	TRUE	reported	igd	0.0057237	19.5899
4.28e-06	12	122520112	3405	0.2653	0.05762	ebi-a-GCST90001501	rs75596315	T	C	0.0523	Activated & secreting Treg AC	TRUE	reported	igd	0.0061875	21.1872
2.85e-07	13	19280601	3405	-0.5371	0.1044	ebi-a-GCST90001501	rs145600407	T	C	0.0206	Activated & secreting Treg AC	TRUE	reported	igd	0.00771311	26.4517
2.91e-06	15	26030485	3405	-0.1207	0.02577	ebi-a-GCST90001501	rs7162344	A	G	0.4314	Activated & secreting Treg AC	TRUE	reported	igd	0.00640147	21.9245
8.39e-06	16	69446054	3405	1.397	0.3131	ebi-a-GCST90001501	rs153054	G	A	0.0019	Activated & secreting Treg AC	TRUE	reported	igd	0.0058127	19.8963
2.95e-06	17	66206097	3405	-1.375	0.2938	ebi-a-GCST90001501	rs147638541	G	A	0.0018	Activated & secreting Treg AC	TRUE	reported	igd	0.00639146	21.89
2.33e-06	17	41137136	3405	0.2078	0.04392	ebi-a-GCST90001501	rs149951966	C	T	0.1035	Activated & secreting Treg AC	TRUE	reported	igd	0.00653136	22.3723
8.83e-06	17	5713335	3405	0.1855	0.04169	ebi-a-GCST90001501	rs72833913	A	C	0.1065	Activated & secreting Treg AC	TRUE	reported	igd	0.00578081	19.7865
6.99e-06	18	60137303	3405	-0.1302	0.02894	ebi-a-GCST90001501	rs9709738	C	G	0.7336	Activated & secreting Treg AC	TRUE	reported	igd	0.00590927	20.2288
2.13e-07	1	203502968	3437	-0.356	0.06849	ebi-a-GCST90001502	rs61828007	G	A	0.0289	Activated & secreting Treg %CD4 Treg	TRUE	reported	igd	0.00779948	27.0018
1.87e-27	1	199999121	3437	-1.821	0.1663	ebi-a-GCST90001502	rs11579717	A	G	0.0044	Activated & secreting Treg %CD4 Treg	TRUE	reported	igd	0.0337103	119.835
6.64e-06	1	19206027	3437	-0.1135	0.02516	ebi-a-GCST90001502	rs72651876	T	C	0.2699	Activated & secreting Treg %CD4 Treg	TRUE	reported	igd	0.00588609	20.3384
3.7e-18	1	190079170	3437	-1.784	0.2042	ebi-a-GCST90001502	rs138915779	A	C	0.0035	Activated & secreting Treg %CD4 Treg	TRUE	reported	igd	0.021725	76.2826
1.37e-07	1	193505625	3437	-0.4053	0.07676	ebi-a-GCST90001502	rs60220946	T	C	0.0212	Activated & secreting Treg %CD4 Treg	TRUE	reported	igd	0.00804628	27.8632
4.02e-06	1	214625781	3437	-2.624	0.5683	ebi-a-GCST90001502	rs150956189	C	T	0.0003	Activated & secreting Treg %CD4 Treg	TRUE	reported	igd	0.00616463	21.3069
1.68e-09	1	195919849	3437	-0.7496	0.1241	ebi-a-GCST90001502	rs146899923	C	T	0.0089	Activated & secreting Treg %CD4 Treg	TRUE	reported	igd	0.0105039	36.4639
4.52e-09	1	182091538	3437	-0.9956	0.1693	ebi-a-GCST90001502	rs187089343	C	A	0.0047	Activated & secreting Treg %CD4 Treg	TRUE	reported	igd	0.00996158	34.5623
6.33e-40	1	198151688	3437	-2.621	0.1957	ebi-a-GCST90001502	rs113435341	G	A	0.0032	Activated & secreting Treg %CD4 Treg	TRUE	reported	igd	0.0495997	179.267
2.74e-06	1	169592401	3437	-0.4303	0.09161	ebi-a-GCST90001502	rs3917863	A	G	0.016	Activated & secreting Treg %CD4 Treg	TRUE	reported	igd	0.0063782	22.0498
4.5e-10	1	195825276	3437	0.4611	0.07373	ebi-a-GCST90001502	rs7530076	A	G	0.9748	Activated & secreting Treg %CD4 Treg	TRUE	reported	igd	0.0112514	39.0885
5.65e-06	2	23924920	3437	-0.2345	0.05158	ebi-a-GCST90001502	rs139681117	T	C	0.0528	Activated & secreting Treg %CD4 Treg	TRUE	reported	igd	0.00597778	20.6571
4.62e-06	2	41596014	3437	0.1141	0.02487	ebi-a-GCST90001502	rs13000564	C	T	0.2959	Activated & secreting Treg %CD4 Treg	TRUE	reported	igd	0.00608679	21.0362
5.65e-06	2	111442886	3437	4.109	0.9038	ebi-a-GCST90001502	rs115669925	A	G	0.0003	Activated & secreting Treg %CD4 Treg	TRUE	reported	igd	0.00597784	20.6574
1.16e-20	2	39176695	3437	0.2748	0.0293	ebi-a-GCST90001502	rs413431	G	A	0.8154	Activated & secreting Treg %CD4 Treg	TRUE	reported	igd	0.0249542	87.9114
8.08e-06	2	8709770	3437	0.1316	0.02943	ebi-a-GCST90001502	rs189383	C	T	0.1718	Activated & secreting Treg %CD4 Treg	TRUE	reported	igd	0.00578405	19.9838
9.86e-06	2	37537677	3437	-0.4234	0.09565	ebi-a-GCST90001502	rs115907036	T	C	0.0153	Activated & secreting Treg %CD4 Treg	TRUE	reported	igd	0.0056687	19.583
2.31e-06	2	38077329	3437	-0.2867	0.0606	ebi-a-GCST90001502	rs112553628	G	A	0.0352	Activated & secreting Treg %CD4 Treg	TRUE	reported	igd	0.00647011	22.3696
1.7e-08	2	41884212	3437	-0.2077	0.03673	ebi-a-GCST90001502	rs17607399	T	C	0.1084	Activated & secreting Treg %CD4 Treg	TRUE	reported	igd	0.00921785	31.9579
6.29e-38	2	38897810	3437	-0.2903	0.02227	ebi-a-GCST90001502	rs6751481	C	T	0.4709	Activated & secreting Treg %CD4 Treg	TRUE	reported	igd	0.0471104	169.825
5.51e-06	3	84481659	3437	-2.709	0.5951	ebi-a-GCST90001502	rs78181865	A	G	0.0003	Activated & secreting Treg %CD4 Treg	TRUE	reported	igd	0.00599305	20.7102
2.59e-06	4	123422719	3437	-2.124	0.451	ebi-a-GCST90001502	rs138960714	C	A	0.0006	Activated & secreting Treg %CD4 Treg	TRUE	reported	igd	0.00641184	22.1668
6.51e-07	5	120100784	3437	0.1214	0.02435	ebi-a-GCST90001502	rs10059100	G	A	0.3224	Activated & secreting Treg %CD4 Treg	TRUE	reported	igd	0.0071801	24.842
5.61e-06	6	149114553	3437	-2.712	0.5963	ebi-a-GCST90001502	rs112637846	A	C	0.0003	Activated & secreting Treg %CD4 Treg	TRUE	reported	igd	0.00598225	20.6727
6.75e-06	6	31283604	3437	0.1281	0.0284	ebi-a-GCST90001502	rs1634783	A	G	0.5121	Activated & secreting Treg %CD4 Treg	TRUE	reported	igd	0.00588463	20.3333
7.66e-06	6	14395373	3437	-0.2112	0.04712	ebi-a-GCST90001502	rs11969660	T	C	0.0592	Activated & secreting Treg %CD4 Treg	TRUE	reported	igd	0.00581121	20.0782
5.81e-07	6	32637298	3437	0.1731	0.03457	ebi-a-GCST90001502	rs9274712	T	C	0.3326	Activated & secreting Treg %CD4 Treg	TRUE	reported	igd	0.00724201	25.0578
9e-06	8	132542825	3437	0.1317	0.02963	ebi-a-GCST90001502	rs273421	C	G	0.8356	Activated & secreting Treg %CD4 Treg	TRUE	reported	igd	0.00571531	19.7449
6.33e-06	8	28323922	3437	-0.8373	0.1852	ebi-a-GCST90001502	rs76109501	A	G	0.0033	Activated & secreting Treg %CD4 Treg	TRUE	reported	igd	0.00591188	20.4281
9.82e-06	8	49024059	3437	-0.1959	0.04424	ebi-a-GCST90001502	rs73579441	C	T	0.0716	Activated & secreting Treg %CD4 Treg	TRUE	reported	igd	0.00567268	19.5968
6.33e-06	10	6096667	3437	0.215	0.04755	ebi-a-GCST90001502	rs12722496	G	A	0.0611	Activated & secreting Treg %CD4 Treg	TRUE	reported	igd	0.00591317	20.4326
9.19e-07	11	13923816	3437	-1.546	0.3144	ebi-a-GCST90001502	rs192123974	T	C	0.0016	Activated & secreting Treg %CD4 Treg	TRUE	reported	igd	0.00698602	24.1658
3.51e-06	12	23093493	3437	1.967	0.4233	ebi-a-GCST90001502	rs145406940	A	G	0.001	Activated & secreting Treg %CD4 Treg	TRUE	reported	igd	0.00624328	21.5804
6.52e-06	12	132114547	3437	-0.7442	0.1648	ebi-a-GCST90001502	rs138463974	G	A	0.0047	Activated & secreting Treg %CD4 Treg	TRUE	reported	igd	0.00589816	20.3804
2.92e-06	13	60389778	3437	-0.4419	0.09434	ebi-a-GCST90001502	rs116850494	A	G	0.0145	Activated & secreting Treg %CD4 Treg	TRUE	reported	igd	0.00634327	21.9282
6.35e-06	16	7628264	3437	-0.8475	0.1874	ebi-a-GCST90001502	rs191384725	G	A	0.0041	Activated & secreting Treg %CD4 Treg	TRUE	reported	igd	0.0059154	20.4403
8.8e-06	18	33878112	3437	-0.7463	0.1677	ebi-a-GCST90001502	rs568546879	C	G	0.0049	Activated & secreting Treg %CD4 Treg	TRUE	reported	igd	0.00572909	19.7928
5.9e-06	20	20514860	3437	0.6921	0.1525	ebi-a-GCST90001502	rs112455863	G	A	0.0061	Activated & secreting Treg %CD4 Treg	TRUE	reported	igd	0.00595695	20.5847
6.94e-07	20	48836592	3437	-0.2336	0.04699	ebi-a-GCST90001502	rs113000944	T	C	0.063	Activated & secreting Treg %CD4 Treg	TRUE	reported	igd	0.0071391	24.6991
3.35e-17	1	199999121	3437	-1.573	0.1855	ebi-a-GCST90001503	rs11579717	A	G	0.0044	Activated & secreting Treg %CD4+	TRUE	reported	igd	0.0204926	71.8649
5.09e-06	1	182579163	3437	-2.494	0.5458	ebi-a-GCST90001503	rs146512168	C	T	0.0006	Activated & secreting Treg %CD4+	TRUE	reported	igd	0.00603832	20.8676
4.77e-07	1	239767145	3437	-0.1944	0.03852	ebi-a-GCST90001503	rs10925924	G	T	0.8829	Activated & secreting Treg %CD4+	TRUE	reported	igd	0.00735587	25.4547
8.89e-06	1	103543193	3437	-2.089	0.4694	ebi-a-GCST90001503	rs143290109	T	C	0.0007	Activated & secreting Treg %CD4+	TRUE	reported	igd	0.00572949	19.7942
6.75e-12	1	190079170	3437	-1.565	0.2272	ebi-a-GCST90001503	rs138915779	A	C	0.0035	Activated & secreting Treg %CD4+	TRUE	reported	igd	0.0136169	47.4197
1.31e-21	1	198151688	3437	-2.11	0.2195	ebi-a-GCST90001503	rs113435341	G	A	0.0032	Activated & secreting Treg %CD4+	TRUE	reported	igd	0.0261815	92.3513
2.72e-07	1	205001095	3437	-0.5302	0.1029	ebi-a-GCST90001503	rs35378667	C	T	0.0141	Activated & secreting Treg %CD4+	TRUE	reported	igd	0.00766527	26.5336
1.21e-08	2	38897249	3437	-0.1572	0.02752	ebi-a-GCST90001503	rs12712610	G	A	0.2975	Activated & secreting Treg %CD4+	TRUE	reported	igd	0.00940427	32.6103
3.77e-06	3	149610852	3437	-0.7413	0.1601	ebi-a-GCST90001503	rs73155096	G	C	0.0063	Activated & secreting Treg %CD4+	TRUE	reported	igd	0.00619905	21.4266
7.85e-06	3	4602572	3437	-0.11	0.02458	ebi-a-GCST90001503	rs4685759	G	C	0.4693	Activated & secreting Treg %CD4+	TRUE	reported	igd	0.0057932	20.0156
1.23e-06	3	116384674	3437	-0.1805	0.03716	ebi-a-GCST90001503	rs6438325	C	A	0.8749	Activated & secreting Treg %CD4+	TRUE	reported	igd	0.00681793	23.5803
4.23e-06	4	86967620	3437	-3.73	0.8097	ebi-a-GCST90001503	rs114437347	C	G	0.0003	Activated & secreting Treg %CD4+	TRUE	reported	igd	0.00613644	21.2088
4.75e-06	4	1589324	3437	-2.136	0.466	ebi-a-GCST90001503	rs186715000	G	A	0.0006	Activated & secreting Treg %CD4+	TRUE	reported	igd	0.00607581	20.998
3.09e-06	4	54555201	3437	-0.131	0.02803	ebi-a-GCST90001503	rs2668533	T	C	0.7284	Activated & secreting Treg %CD4+	TRUE	reported	igd	0.00631489	21.8295
5.13e-09	4	123422719	3437	-2.923	0.4989	ebi-a-GCST90001503	rs138960714	C	A	0.0006	Activated & secreting Treg %CD4+	TRUE	reported	igd	0.00988861	34.3066
9.94e-06	4	57549528	3437	-0.1149	0.02598	ebi-a-GCST90001503	rs12642085	T	C	0.342	Activated & secreting Treg %CD4+	TRUE	reported	igd	0.00565871	19.5483
7.65e-06	6	103491045	3437	-2.446	0.5459	ebi-a-GCST90001503	rs117947776	C	G	0.0006	Activated & secreting Treg %CD4+	TRUE	reported	igd	0.00580735	20.0648
3.87e-08	7	37427289	3437	0.1992	0.03616	ebi-a-GCST90001503	rs74830391	T	C	0.1525	Activated & secreting Treg %CD4+	TRUE	reported	igd	0.00875235	30.3298
1.94e-06	8	19426186	3437	0.1207	0.02532	ebi-a-GCST90001503	rs2958568	C	A	0.4751	Activated & secreting Treg %CD4+	TRUE	reported	igd	0.00656819	22.7109
1.38e-13	10	6094697	3437	0.4097	0.05516	ebi-a-GCST90001503	rs61839660	T	C	0.0543	Activated & secreting Treg %CD4+	TRUE	reported	igd	0.0157975	55.1354
2.64e-09	10	6185310	3437	-0.1567	0.02626	ebi-a-GCST90001503	rs11256966	G	C	0.3848	Activated & secreting Treg %CD4+	TRUE	reported	igd	0.010254	35.5874
1.85e-06	11	67333370	3437	-2.841	0.5947	ebi-a-GCST90001503	rs149375589	G	T	0.0004	Activated & secreting Treg %CD4+	TRUE	reported	igd	0.00659619	22.8083
6.53e-06	11	129253988	3437	-0.1382	0.0306	ebi-a-GCST90001503	rs11221698	T	C	0.2104	Activated & secreting Treg %CD4+	TRUE	reported	igd	0.00589962	20.3855
2.81e-06	12	23612754	3437	-0.1728	0.03682	ebi-a-GCST90001503	rs17465223	A	G	0.1318	Activated & secreting Treg %CD4+	TRUE	reported	igd	0.00636746	22.0124
1.83e-06	14	103258906	3437	-1.986	0.4154	ebi-a-GCST90001503	rs145444215	A	G	0.0009	Activated & secreting Treg %CD4+	TRUE	reported	igd	0.00660644	22.844
1.89e-06	14	38241882	3437	-2.838	0.5947	ebi-a-GCST90001503	rs4901222	T	C	0.0004	Activated & secreting Treg %CD4+	TRUE	reported	igd	0.00658235	22.7602
7.43e-06	15	39046198	3437	-0.1198	0.0267	ebi-a-GCST90001503	rs1465510	A	G	0.6891	Activated & secreting Treg %CD4+	TRUE	reported	igd	0.00582338	20.1205
5.59e-06	16	88710635	3437	-2.484	0.5461	ebi-a-GCST90001503	rs149703905	G	A	0.0006	Activated & secreting Treg %CD4+	TRUE	reported	igd	0.00598374	20.6779
8.13e-06	16	28651774	3437	0.2033	0.04548	ebi-a-GCST90001503	rs140078626	G	C	0.0845	Activated & secreting Treg %CD4+	TRUE	reported	igd	0.00578012	19.9701
8.35e-06	17	2761413	3437	0.2327	0.05214	ebi-a-GCST90001503	rs11655776	G	A	0.0602	Activated & secreting Treg %CD4+	TRUE	reported	igd	0.00576184	19.9066
5.15e-06	19	43502925	3437	1.332	0.2918	ebi-a-GCST90001503	rs143166038	A	G	0.0016	Activated & secreting Treg %CD4+	TRUE	reported	igd	0.00602606	20.825
4.43e-06	20	39567774	3437	0.1447	0.03148	ebi-a-GCST90001503	rs6065288	T	C	0.2026	Activated & secreting Treg %CD4+	TRUE	reported	igd	0.00610979	21.1162
2.68e-08	22	47814108	3437	-2.662	0.4776	ebi-a-GCST90001503	rs147838148	G	T	0.0006	Activated & secreting Treg %CD4+	TRUE	reported	igd	0.00895777	31.0481
7.06e-06	1	198008884	3405	0.1666	0.03703	ebi-a-GCST90001504	rs12145444	A	C	0.1391	CD25hi AC	TRUE	reported	igd	0.00590951	20.2296
3.8e-06	1	113666355	3405	-0.1911	0.04127	ebi-a-GCST90001504	rs61817905	T	G	0.1154	CD25hi AC	TRUE	reported	igd	0.00625762	21.4288
8.49e-06	1	230100836	3405	0.2998	0.06723	ebi-a-GCST90001504	rs6541307	T	A	0.0396	CD25hi AC	TRUE	reported	igd	0.00580619	19.8738
4.53e-06	1	149148053	3405	-0.4772	0.1039	ebi-a-GCST90001504	rs78193200	A	G	0.0167	CD25hi AC	TRUE	reported	igd	0.00615702	21.0821
1.84e-06	2	21238984	3405	0.6588	0.1379	ebi-a-GCST90001504	rs150956240	G	A	0.0091	CD25hi AC	TRUE	reported	igd	0.00665825	22.8099
9.98e-06	2	225186492	3405	-0.183	0.04135	ebi-a-GCST90001504	rs7560118	T	C	0.1075	CD25hi AC	TRUE	reported	igd	0.0057193	19.5747
8.76e-06	3	165293521	3405	-0.7243	0.1627	ebi-a-GCST90001504	rs188501834	A	G	0.006	CD25hi AC	TRUE	reported	igd	0.00578661	19.8065
8.93e-06	5	141144312	3405	0.6264	0.1408	ebi-a-GCST90001504	rs79749232	A	G	0.0084	CD25hi AC	TRUE	reported	igd	0.00577915	19.7808
6.57e-06	6	80166444	3405	-0.1647	0.03647	ebi-a-GCST90001504	rs9343914	T	C	0.146	CD25hi AC	TRUE	reported	igd	0.00595395	20.3826
1.5e-06	6	109031005	3405	0.7221	0.1498	ebi-a-GCST90001504	rs507492	C	G	0.007	CD25hi AC	TRUE	reported	igd	0.00677798	23.2229
2.1e-06	7	18003774	3405	0.3864	0.08132	ebi-a-GCST90001504	rs17717645	C	T	0.0267	CD25hi AC	TRUE	reported	igd	0.00658707	22.5644
4.66e-06	7	158180337	3405	0.3573	0.07789	ebi-a-GCST90001504	rs140960913	T	C	0.0276	CD25hi AC	TRUE	reported	igd	0.006142	21.0304
4.05e-16	10	6094697	3405	0.4625	0.05656	ebi-a-GCST90001504	rs61839660	T	C	0.0542	CD25hi AC	TRUE	reported	igd	0.0192594	66.8266
4.22e-06	11	130770585	3405	-0.9764	0.2119	ebi-a-GCST90001504	rs137903114	C	T	0.0035	CD25hi AC	TRUE	reported	igd	0.00619693	21.2197
6.44e-06	11	120086680	3405	1.709	0.3783	ebi-a-GCST90001504	rs11217768	A	G	0.001	CD25hi AC	TRUE	reported	igd	0.00595798	20.3965
8.13e-06	13	38859265	3405	1.533	0.3431	ebi-a-GCST90001504	rs79596262	A	G	0.0016	CD25hi AC	TRUE	reported	igd	0.0058289	19.9521
4.82e-06	13	19280601	3405	-0.4767	0.1041	ebi-a-GCST90001504	rs145600407	T	C	0.0206	CD25hi AC	TRUE	reported	igd	0.00612076	20.9572
9.09e-06	13	74976559	3405	-0.3824	0.08605	ebi-a-GCST90001504	rs117676560	A	G	0.0238	CD25hi AC	TRUE	reported	igd	0.00576641	19.7369
1.23e-06	16	77778611	3405	0.4896	0.1007	ebi-a-GCST90001504	rs142289362	A	G	0.016	CD25hi AC	TRUE	reported	igd	0.00689449	23.6248
7.79e-06	16	28223373	3405	0.2962	0.06616	ebi-a-GCST90001504	rs188505795	T	G	0.0388	CD25hi AC	TRUE	reported	igd	0.00585212	20.032
7.48e-06	17	63857170	3405	0.6427	0.1433	ebi-a-GCST90001504	rs117614870	T	C	0.0085	CD25hi AC	TRUE	reported	igd	0.00587285	20.1034
8.48e-07	17	41137136	3405	0.2152	0.04361	ebi-a-GCST90001504	rs149951966	C	T	0.1035	CD25hi AC	TRUE	reported	igd	0.00710069	24.3364
3.21e-06	20	43093014	3405	0.1763	0.03779	ebi-a-GCST90001504	rs11697981	C	T	0.132	CD25hi AC	TRUE	reported	igd	0.00635136	21.7518
1.67e-06	20	15742230	3405	-0.3605	0.07513	ebi-a-GCST90001504	rs6131700	C	G	0.0311	CD25hi AC	TRUE	reported	igd	0.00671645	23.0106
3.72e-06	22	25652094	3405	0.1203	0.02597	ebi-a-GCST90001504	rs2019002	A	G	0.4972	CD25hi AC	TRUE	reported	igd	0.00626242	21.4453
4.77e-06	1	163746986	3437	-0.4015	0.08763	ebi-a-GCST90001505	rs140655813	T	C	0.0207	CD25hi %CD4+	TRUE	reported	igd	0.00607074	20.9803
9.38e-06	1	26999658	3437	1.191	0.2683	ebi-a-GCST90001505	rs181741769	C	T	0.002	CD25hi %CD4+	TRUE	reported	igd	0.00570059	19.6938
1.46e-06	1	149047683	3437	-0.5788	0.12	ebi-a-GCST90001505	rs115815681	A	C	0.0132	CD25hi %CD4+	TRUE	reported	igd	0.00672334	23.251
9.99e-06	1	11819596	3437	0.1222	0.02762	ebi-a-GCST90001505	rs60148251	T	C	0.3	CD25hi %CD4+	TRUE	reported	igd	0.00566303	19.5633
4.3e-06	3	144158111	3437	-1.787	0.3883	ebi-a-GCST90001505	rs79327855	T	C	0.0009	CD25hi %CD4+	TRUE	reported	igd	0.00612445	21.1671
6.95e-06	3	189510063	3437	0.2161	0.04799	ebi-a-GCST90001505	rs56107686	T	C	0.0772	CD25hi %CD4+	TRUE	reported	igd	0.00586508	20.2654
8.25e-06	3	170198898	3437	0.1359	0.03044	ebi-a-GCST90001505	rs3732449	T	C	0.2112	CD25hi %CD4+	TRUE	reported	igd	0.00576579	19.9203
9.37e-06	5	102089442	3437	-0.1308	0.02947	ebi-a-GCST90001505	rs419099	G	A	0.2912	CD25hi %CD4+	TRUE	reported	igd	0.00569893	19.688
1.95e-06	6	32421073	3437	-0.157	0.03295	ebi-a-GCST90001505	rs9268791	C	T	0.7472	CD25hi %CD4+	TRUE	reported	igd	0.0065622	22.6901
3.6e-06	8	1673599	3437	0.1491	0.03212	ebi-a-GCST90001505	rs7831142	A	G	0.1852	CD25hi %CD4+	TRUE	reported	igd	0.00623032	21.5353
2.45e-06	8	129187397	3437	0.2309	0.04892	ebi-a-GCST90001505	rs117760133	T	G	0.07	CD25hi %CD4+	TRUE	reported	igd	0.00644005	22.265
9.57e-06	8	98470579	3437	-0.1867	0.04212	ebi-a-GCST90001505	rs2448157	C	T	0.9024	CD25hi %CD4+	TRUE	reported	igd	0.00568404	19.6363
2.76e-06	9	11577096	3437	-0.4481	0.09544	ebi-a-GCST90001505	rs114400243	A	T	0.0198	CD25hi %CD4+	TRUE	reported	igd	0.00637284	22.0311
2.97e-07	10	6183872	3437	-0.1358	0.02644	ebi-a-GCST90001505	rs71479760	A	C	0.3695	CD25hi %CD4+	TRUE	reported	igd	0.00761687	26.3648
1.64e-26	10	6094697	3437	0.592	0.05509	ebi-a-GCST90001505	rs61839660	T	C	0.0543	CD25hi %CD4+	TRUE	reported	igd	0.0325062	115.41
1.4e-06	11	12094804	3437	-0.476	0.09847	ebi-a-GCST90001505	rs11603619	A	G	0.0159	CD25hi %CD4+	TRUE	reported	igd	0.0067528	23.3536
9.74e-06	11	129253988	3437	-0.1372	0.03098	ebi-a-GCST90001505	rs11221698	T	C	0.2104	CD25hi %CD4+	TRUE	reported	igd	0.00567407	19.6016
4.27e-06	11	32030595	3437	-0.2994	0.06501	ebi-a-GCST90001505	rs116928928	C	T	0.0407	CD25hi %CD4+	TRUE	reported	igd	0.00613327	21.1978
3.74e-06	12	23524261	3437	0.176	0.03798	ebi-a-GCST90001505	rs7305147	C	T	0.8718	CD25hi %CD4+	TRUE	reported	igd	0.00620913	21.4616
7.57e-06	12	69385641	3437	0.3244	0.07235	ebi-a-GCST90001505	rs537403506	A	G	0.0317	CD25hi %CD4+	TRUE	reported	igd	0.0058153	20.0924
5.17e-06	12	39382086	3437	0.1524	0.03338	ebi-a-GCST90001505	rs12819777	A	G	0.2227	CD25hi %CD4+	TRUE	reported	igd	0.00602826	20.8326
8.26e-06	16	28651774	3437	0.206	0.04614	ebi-a-GCST90001505	rs140078626	G	C	0.0845	CD25hi %CD4+	TRUE	reported	igd	0.00576618	19.9217
4.85e-06	17	40063525	3437	-0.1839	0.04016	ebi-a-GCST90001505	rs74553250	T	C	0.1135	CD25hi %CD4+	TRUE	reported	igd	0.00606394	20.9567
5.95e-06	17	63857170	3437	0.64	0.1411	ebi-a-GCST90001505	rs117614870	T	C	0.0084	CD25hi %CD4+	TRUE	reported	igd	0.00595024	20.5614
9.02e-07	18	35307820	3437	0.4545	0.09235	ebi-a-GCST90001505	rs12458491	T	A	0.0188	CD25hi %CD4+	TRUE	reported	igd	0.00699785	24.207
6.42e-07	20	52010540	3437	0.3302	0.06621	ebi-a-GCST90001505	rs80266752	C	G	0.0368	CD25hi %CD4+	TRUE	reported	igd	0.00718449	24.8573
6.38e-06	20	15742230	3437	-0.335	0.07411	ebi-a-GCST90001505	rs6131700	C	G	0.031	CD25hi %CD4+	TRUE	reported	igd	0.00590993	20.4213
5.25e-06	1	149148053	3437	-0.4633	0.1016	ebi-a-GCST90001506	rs78193200	A	G	0.0172	CD25hi %T cell	TRUE	reported	igd	0.00601365	20.7819
9.74e-07	1	149047683	3437	-0.5916	0.1206	ebi-a-GCST90001506	rs115815681	A	C	0.0132	CD25hi %T cell	TRUE	reported	igd	0.00695268	24.0497
3.27e-06	2	42801648	3437	0.2544	0.05459	ebi-a-GCST90001506	rs113339346	T	C	0.0634	CD25hi %T cell	TRUE	reported	igd	0.00627904	21.7048
2.28e-07	3	144158111	3437	-2.022	0.39	ebi-a-GCST90001506	rs79327855	T	C	0.0009	CD25hi %T cell	TRUE	reported	igd	0.00776015	26.8646
4.21e-06	3	14769598	3437	-0.1174	0.02547	ebi-a-GCST90001506	rs6771179	G	C	0.5601	CD25hi %T cell	TRUE	reported	igd	0.00614359	21.2337
4.93e-06	4	1760374	3437	-0.1753	0.03831	ebi-a-GCST90001506	rs2403273	G	C	0.1269	CD25hi %T cell	TRUE	reported	igd	0.00605511	20.926
5.97e-06	4	55482148	3437	-0.1329	0.0293	ebi-a-GCST90001506	rs1558501	C	G	0.2518	CD25hi %T cell	TRUE	reported	igd	0.00595036	20.5618
1.1e-06	5	102089442	3437	-0.1445	0.02961	ebi-a-GCST90001506	rs419099	G	A	0.2912	CD25hi %T cell	TRUE	reported	igd	0.00688146	23.8016
7.3e-06	5	145144060	3437	-0.5202	0.1158	ebi-a-GCST90001506	rs62392327	C	T	0.0125	CD25hi %T cell	TRUE	reported	igd	0.00583716	20.1684
5.08e-06	6	1543191	3437	0.1213	0.02655	ebi-a-GCST90001506	rs4587210	T	C	0.3473	CD25hi %T cell	TRUE	reported	igd	0.00603648	20.8612
2.63e-06	7	79791344	3437	-0.9208	0.1957	ebi-a-GCST90001506	rs117469911	A	C	0.0036	CD25hi %T cell	TRUE	reported	igd	0.00640002	22.1257
6.23e-06	8	90678452	3437	-0.8322	0.1839	ebi-a-GCST90001506	rs183422804	G	A	0.0049	CD25hi %T cell	TRUE	reported	igd	0.00592287	20.4663
7.27e-06	9	124831580	3437	0.277	0.06166	ebi-a-GCST90001506	rs139753341	T	G	0.046	CD25hi %T cell	TRUE	reported	igd	0.00583755	20.1697
2.71e-06	9	37391292	3437	0.1265	0.02692	ebi-a-GCST90001506	rs2004605	T	C	0.35	CD25hi %T cell	TRUE	reported	igd	0.00638367	22.0688
3.21e-20	10	6094697	3437	0.5156	0.05562	ebi-a-GCST90001506	rs61839660	T	C	0.0543	CD25hi %T cell	TRUE	reported	igd	0.0243927	85.8838
2.44e-06	10	6128374	3437	0.1454	0.0308	ebi-a-GCST90001506	rs62626343	G	C	0.214	CD25hi %T cell	TRUE	reported	igd	0.0064423	22.2728
9.92e-06	10	59399542	3437	0.3799	0.08584	ebi-a-GCST90001506	rs71506285	C	T	0.022	CD25hi %T cell	TRUE	reported	igd	0.00566646	19.5752
5.2e-06	11	127075073	3437	-0.235	0.05148	ebi-a-GCST90001506	rs58498656	A	T	0.0652	CD25hi %T cell	TRUE	reported	igd	0.00602634	20.826
3.51e-06	16	84053417	3437	0.4872	0.1049	ebi-a-GCST90001506	rs12325554	C	G	0.0147	CD25hi %T cell	TRUE	reported	igd	0.00623687	21.5581
3.22e-06	17	33775713	3437	-0.1182	0.02535	ebi-a-GCST90001506	rs11869223	G	C	0.4364	CD25hi %T cell	TRUE	reported	igd	0.00628581	21.7283
4.55e-06	18	71659838	3437	-0.2661	0.05796	ebi-a-GCST90001506	rs2702579	T	C	0.049	CD25hi %T cell	TRUE	reported	igd	0.00609534	21.0659
8.46e-06	20	590294	3437	0.2541	0.05697	ebi-a-GCST90001506	rs141382158	G	C	0.0527	CD25hi %T cell	TRUE	reported	igd	0.00575481	19.8822
2.03e-06	20	52169857	3437	-0.1757	0.03693	ebi-a-GCST90001506	rs67691565	A	G	0.134	CD25hi %T cell	TRUE	reported	igd	0.00654266	22.6221
2.04e-07	1	188000439	3405	0.4366	0.08386	ebi-a-GCST90001507	rs144350975	A	C	0.0251	CD25hi CD45RA+ CD4 not Treg AC	TRUE	reported	igd	0.00789764	27.0896
1.89e-06	1	182131075	3405	0.7554	0.1582	ebi-a-GCST90001507	rs141541045	T	A	0.0066	CD25hi CD45RA+ CD4 not Treg AC	TRUE	reported	igd	0.00665159	22.7869
8.28e-07	1	200021804	3405	0.7176	0.1453	ebi-a-GCST90001507	rs180839256	C	T	0.0078	CD25hi CD45RA+ CD4 not Treg AC	TRUE	reported	igd	0.00711241	24.3769
7.18e-06	1	244367408	3405	0.5142	0.1144	ebi-a-GCST90001507	rs55728470	G	A	0.0131	CD25hi CD45RA+ CD4 not Treg AC	TRUE	reported	igd	0.00589829	20.191
2.65e-07	1	194010208	3405	1.029	0.1996	ebi-a-GCST90001507	rs116794175	C	T	0.0043	CD25hi CD45RA+ CD4 not Treg AC	TRUE	reported	igd	0.0077449	26.5616
3.67e-19	1	198922068	3405	1.722	0.1913	ebi-a-GCST90001507	rs116517602	T	C	0.0041	CD25hi CD45RA+ CD4 not Treg AC	TRUE	reported	igd	0.0232437	80.9806
3.74e-12	2	39112166	3405	-0.1861	0.0267	ebi-a-GCST90001507	rs11124653	A	C	0.5907	CD25hi CD45RA+ CD4 not Treg AC	TRUE	reported	igd	0.014067	48.5529
8.42e-06	2	104762054	3405	3.538	0.7931	ebi-a-GCST90001507	rs114780506	T	A	0.0006	CD25hi CD45RA+ CD4 not Treg AC	TRUE	reported	igd	0.00581048	19.8886
2.15e-16	2	38897249	3405	0.2347	0.02843	ebi-a-GCST90001507	rs12712610	G	A	0.2972	CD25hi CD45RA+ CD4 not Treg AC	TRUE	reported	igd	0.0196222	68.111
3.34e-06	2	41884212	3405	0.1969	0.04229	ebi-a-GCST90001507	rs17607399	T	C	0.1084	CD25hi CD45RA+ CD4 not Treg AC	TRUE	reported	igd	0.0063262	21.6651
9.31e-06	2	120485053	3405	-0.1896	0.0427	ebi-a-GCST90001507	rs11693193	A	G	0.1041	CD25hi CD45RA+ CD4 not Treg AC	TRUE	reported	igd	0.005757	19.7045
6.61e-06	3	145915913	3405	-0.2899	0.06424	ebi-a-GCST90001507	rs116368402	T	C	0.0399	CD25hi CD45RA+ CD4 not Treg AC	TRUE	reported	igd	0.00594537	20.3531
9.56e-06	4	93093634	3405	0.4242	0.09568	ebi-a-GCST90001507	rs76537963	T	C	0.0191	CD25hi CD45RA+ CD4 not Treg AC	TRUE	reported	igd	0.00573961	19.6446
5.37e-07	5	109149543	3405	-0.8126	0.1618	ebi-a-GCST90001507	rs28446907	G	A	0.0063	CD25hi CD45RA+ CD4 not Treg AC	TRUE	reported	igd	0.00735316	25.2082
1.46e-06	5	129494174	3405	-0.9619	0.1993	ebi-a-GCST90001507	rs75798204	T	C	0.0043	CD25hi CD45RA+ CD4 not Treg AC	TRUE	reported	igd	0.00679465	23.2804
4.63e-06	5	106225233	3405	-0.3121	0.06802	ebi-a-GCST90001507	rs73777152	T	C	0.0372	CD25hi CD45RA+ CD4 not Treg AC	TRUE	reported	igd	0.00614498	21.0406
1.26e-06	10	6115171	3405	0.1573	0.03239	ebi-a-GCST90001507	rs10905719	A	G	0.2093	CD25hi CD45RA+ CD4 not Treg AC	TRUE	reported	igd	0.00687893	23.5711
2.94e-07	11	79203049	3405	-0.205	0.03989	ebi-a-GCST90001507	rs75958070	C	G	0.1217	CD25hi CD45RA+ CD4 not Treg AC	TRUE	reported	igd	0.00769674	26.3952
2.32e-06	11	110766468	3405	1.573	0.3324	ebi-a-GCST90001507	rs112238613	C	T	0.0013	CD25hi CD45RA+ CD4 not Treg AC	TRUE	reported	igd	0.00653388	22.381
1.15e-06	15	78621679	3405	0.4748	0.09741	ebi-a-GCST90001507	rs79536602	G	T	0.0175	CD25hi CD45RA+ CD4 not Treg AC	TRUE	reported	igd	0.00692911	23.7443
5e-06	16	57340615	3405	-0.1593	0.03483	ebi-a-GCST90001507	rs1645894	C	G	0.8327	CD25hi CD45RA+ CD4 not Treg AC	TRUE	reported	igd	0.00610587	20.9059
7.93e-06	18	6105334	3405	0.3206	0.07165	ebi-a-GCST90001507	rs117882514	C	A	0.0322	CD25hi CD45RA+ CD4 not Treg AC	TRUE	reported	igd	0.00584563	20.0096
9.64e-06	19	17018604	3405	0.2509	0.05661	ebi-a-GCST90001507	rs116034876	G	A	0.0546	CD25hi CD45RA+ CD4 not Treg AC	TRUE	reported	igd	0.00573587	19.6318
1.84e-06	19	15750527	3405	0.3096	0.06479	ebi-a-GCST90001507	rs75952429	G	T	0.0439	CD25hi CD45RA+ CD4 not Treg AC	TRUE	reported	igd	0.00666141	22.8208
1.03e-06	19	16483486	3405	0.3347	0.06838	ebi-a-GCST90001507	rs148388592	A	G	0.0377	CD25hi CD45RA+ CD4 not Treg AC	TRUE	reported	igd	0.00698701	23.9441
7.41e-06	20	1298257	3405	0.1319	0.02938	ebi-a-GCST90001507	rs1018576	G	C	0.7458	CD25hi CD45RA+ CD4 not Treg AC	TRUE	reported	igd	0.00588445	20.1433
4.77e-06	22	24096941	3405	-0.1531	0.0334	ebi-a-GCST90001507	rs57061667	G	A	0.2043	CD25hi CD45RA+ CD4 not Treg AC	TRUE	reported	igd	0.00613294	20.9992
2.33e-07	1	189980053	3437	1.067	0.206	ebi-a-GCST90001508	rs182812626	G	C	0.0042	CD25hi CD45RA+ CD4 not Treg %CD4+	TRUE	reported	igd	0.0077453	26.8128
4.76e-24	1	198922068	3437	1.941	0.1905	ebi-a-GCST90001508	rs116517602	T	C	0.0041	CD25hi CD45RA+ CD4 not Treg %CD4+	TRUE	reported	igd	0.0293196	103.755
8.32e-06	1	226986331	3437	-0.1628	0.03648	ebi-a-GCST90001508	rs77180728	C	G	0.1466	CD25hi CD45RA+ CD4 not Treg %CD4+	TRUE	reported	igd	0.00576117	19.9043
1.38e-07	1	200021804	3437	0.7622	0.1444	ebi-a-GCST90001508	rs180839256	C	T	0.0077	CD25hi CD45RA+ CD4 not Treg %CD4+	TRUE	reported	igd	0.00804114	27.8452
4.42e-09	1	188691469	3437	0.6318	0.1074	ebi-a-GCST90001508	rs61836370	G	A	0.0145	CD25hi CD45RA+ CD4 not Treg %CD4+	TRUE	reported	igd	0.00996828	34.5858
2.28e-06	1	182131075	3437	0.7445	0.1572	ebi-a-GCST90001508	rs141541045	T	A	0.0065	CD25hi CD45RA+ CD4 not Treg %CD4+	TRUE	reported	igd	0.00648365	22.4167
2.35e-06	2	38807441	3437	0.342	0.07231	ebi-a-GCST90001508	rs17022951	A	G	0.0326	CD25hi CD45RA+ CD4 not Treg %CD4+	TRUE	reported	igd	0.00646634	22.3564
5.23e-16	2	39112166	3437	-0.2138	0.02624	ebi-a-GCST90001508	rs11124653	A	C	0.5911	CD25hi CD45RA+ CD4 not Treg %CD4+	TRUE	reported	igd	0.0189496	66.3491
4.05e-21	2	38895920	3437	0.2764	0.02911	ebi-a-GCST90001508	rs13024840	A	T	0.2587	CD25hi CD45RA+ CD4 not Treg %CD4+	TRUE	reported	igd	0.0255604	90.1029
2.81e-06	2	104762054	3437	3.688	0.7859	ebi-a-GCST90001508	rs114780506	T	A	0.0006	CD25hi CD45RA+ CD4 not Treg %CD4+	TRUE	reported	igd	0.0063664	22.0087
1.13e-07	2	38132316	3437	-0.2323	0.04369	ebi-a-GCST90001508	rs1430018	C	T	0.9022	CD25hi CD45RA+ CD4 not Treg %CD4+	TRUE	reported	igd	0.00815825	28.2541
7.92e-06	2	175199869	3437	0.1237	0.02764	ebi-a-GCST90001508	rs56000618	T	G	0.2963	CD25hi CD45RA+ CD4 not Treg %CD4+	TRUE	reported	igd	0.00579376	20.0175
9.34e-06	2	87854860	3437	0.127	0.02862	ebi-a-GCST90001508	rs71339620	G	T	0.6989	CD25hi CD45RA+ CD4 not Treg %CD4+	TRUE	reported	igd	0.00569649	19.6796
4.33e-06	4	86967620	3437	3.89	0.8453	ebi-a-GCST90001508	rs114437347	C	G	0.0003	CD25hi CD45RA+ CD4 not Treg %CD4+	TRUE	reported	igd	0.00612393	21.1653
5.26e-06	5	109149543	3437	-0.7343	0.161	ebi-a-GCST90001508	rs28446907	G	A	0.0063	CD25hi CD45RA+ CD4 not Treg %CD4+	TRUE	reported	igd	0.00601583	20.7894
9.15e-06	5	129494174	3437	-0.8787	0.1978	ebi-a-GCST90001508	rs75798204	T	C	0.0042	CD25hi CD45RA+ CD4 not Treg %CD4+	TRUE	reported	igd	0.00570903	19.7231
6.7e-06	7	44763296	3437	-0.6809	0.151	ebi-a-GCST90001508	rs73329062	A	G	0.0065	CD25hi CD45RA+ CD4 not Treg %CD4+	TRUE	reported	igd	0.00588128	20.3217
8.33e-06	8	49024059	3437	0.225	0.05042	ebi-a-GCST90001508	rs73579441	C	T	0.0716	CD25hi CD45RA+ CD4 not Treg %CD4+	TRUE	reported	igd	0.00576064	19.9025
7e-06	8	14028645	3437	-0.1147	0.0255	ebi-a-GCST90001508	rs13260343	G	A	0.4776	CD25hi CD45RA+ CD4 not Treg %CD4+	TRUE	reported	igd	0.00585218	20.2206
9.69e-06	8	102431583	3437	0.1141	0.02576	ebi-a-GCST90001508	rs1264473	T	C	0.5914	CD25hi CD45RA+ CD4 not Treg %CD4+	TRUE	reported	igd	0.00567581	19.6077
7.43e-06	9	137525725	3437	0.4488	0.1	ebi-a-GCST90001508	rs150635171	T	C	0.0166	CD25hi CD45RA+ CD4 not Treg %CD4+	TRUE	reported	igd	0.00582624	20.1304
3.1e-07	10	131423918	3437	3.007	0.5864	ebi-a-GCST90001508	rs117626397	G	A	0.0004	CD25hi CD45RA+ CD4 not Treg %CD4+	TRUE	reported	igd	0.00759258	26.28
7.06e-09	10	6115171	3437	0.1841	0.03172	ebi-a-GCST90001508	rs10905719	A	G	0.2082	CD25hi CD45RA+ CD4 not Treg %CD4+	TRUE	reported	igd	0.00970568	33.6658
5.12e-06	10	113754024	3437	-0.1482	0.03245	ebi-a-GCST90001508	rs11195783	A	G	0.1907	CD25hi CD45RA+ CD4 not Treg %CD4+	TRUE	reported	igd	0.00603198	20.8456
6.58e-06	11	79203049	3437	-0.1771	0.03924	ebi-a-GCST90001508	rs75958070	C	G	0.1219	CD25hi CD45RA+ CD4 not Treg %CD4+	TRUE	reported	igd	0.0058916	20.3576
4.52e-06	12	15408104	3437	0.4045	0.08806	ebi-a-GCST90001508	rs149541387	A	T	0.0212	CD25hi CD45RA+ CD4 not Treg %CD4+	TRUE	reported	igd	0.00610158	21.0876
5e-06	13	60389778	3437	0.4908	0.1074	ebi-a-GCST90001508	rs116850494	A	G	0.0145	CD25hi CD45RA+ CD4 not Treg %CD4+	TRUE	reported	igd	0.00603935	20.8712
2.32e-06	15	78621679	3437	0.4559	0.09637	ebi-a-GCST90001508	rs79536602	G	T	0.0175	CD25hi CD45RA+ CD4 not Treg %CD4+	TRUE	reported	igd	0.0064693	22.3667
7.77e-06	16	57340615	3437	-0.1536	0.03429	ebi-a-GCST90001508	rs1645894	C	G	0.8323	CD25hi CD45RA+ CD4 not Treg %CD4+	TRUE	reported	igd	0.00580417	20.0537
4.11e-07	16	78381297	3437	0.1378	0.02717	ebi-a-GCST90001508	rs28592611	T	G	0.3945	CD25hi CD45RA+ CD4 not Treg %CD4+	TRUE	reported	igd	0.00742851	25.7079
4.26e-07	18	6060693	3437	0.2701	0.05331	ebi-a-GCST90001508	rs12958644	C	A	0.0599	CD25hi CD45RA+ CD4 not Treg %CD4+	TRUE	reported	igd	0.00741346	25.6554
1.96e-06	18	42913522	3437	1.783	0.3741	ebi-a-GCST90001508	rs149429639	C	T	0.001	CD25hi CD45RA+ CD4 not Treg %CD4+	TRUE	reported	igd	0.00656579	22.7025
4.88e-06	19	777304	3437	2.218	0.4847	ebi-a-GCST90001508	rs188418491	G	A	0.0006	CD25hi CD45RA+ CD4 not Treg %CD4+	TRUE	reported	igd	0.00605563	20.9278
8.76e-06	19	20836911	3437	0.1936	0.04348	ebi-a-GCST90001508	rs274814	C	T	0.0989	CD25hi CD45RA+ CD4 not Treg %CD4+	TRUE	reported	igd	0.00573527	19.8143
7.11e-06	22	49372052	3437	0.1331	0.02959	ebi-a-GCST90001508	rs738595	C	T	0.7597	CD25hi CD45RA+ CD4 not Treg %CD4+	TRUE	reported	igd	0.00585245	20.2215
3.48e-07	1	200021804	3437	0.7369	0.1443	ebi-a-GCST90001509	rs180839256	C	T	0.0077	CD25hi CD45RA+ CD4 not Treg %T cell	TRUE	reported	igd	0.00753047	26.0634
1.58e-08	1	188691469	3437	0.6084	0.1074	ebi-a-GCST90001509	rs61836370	G	A	0.0145	CD25hi CD45RA+ CD4 not Treg %T cell	TRUE	reported	igd	0.00925027	32.0713
9.8e-06	1	245389000	3437	-0.3904	0.08817	ebi-a-GCST90001509	rs76432001	A	C	0.0215	CD25hi CD45RA+ CD4 not Treg %T cell	TRUE	reported	igd	0.00567189	19.5941
9.02e-07	1	188000439	3437	0.4042	0.08214	ebi-a-GCST90001509	rs144350975	A	C	0.0253	CD25hi CD45RA+ CD4 not Treg %T cell	TRUE	reported	igd	0.00699608	24.2008
1.5e-22	1	198922068	3437	1.875	0.1906	ebi-a-GCST90001509	rs116517602	T	C	0.0041	CD25hi CD45RA+ CD4 not Treg %T cell	TRUE	reported	igd	0.0273853	96.7173
1.36e-13	2	39112166	3437	-0.1952	0.02627	ebi-a-GCST90001509	rs11124653	A	C	0.5911	CD25hi CD45RA+ CD4 not Treg %T cell	TRUE	reported	igd	0.0158103	55.1806
8.32e-06	2	38999003	3437	-0.1472	0.03298	ebi-a-GCST90001509	rs72797312	T	A	0.1865	CD25hi CD45RA+ CD4 not Treg %T cell	TRUE	reported	igd	0.00576269	19.9096
4.22e-17	2	38895920	3437	0.2465	0.02917	ebi-a-GCST90001509	rs13024840	A	T	0.2587	CD25hi CD45RA+ CD4 not Treg %T cell	TRUE	reported	igd	0.020354	71.3688
1.7e-06	2	41884212	3437	0.1985	0.0414	ebi-a-GCST90001509	rs17607399	T	C	0.1084	CD25hi CD45RA+ CD4 not Treg %T cell	TRUE	reported	igd	0.00664425	22.9756
7.28e-06	2	227684292	3437	-0.7964	0.1773	ebi-a-GCST90001509	rs78032501	C	G	0.0055	CD25hi CD45RA+ CD4 not Treg %T cell	TRUE	reported	igd	0.00583611	20.1647
2.05e-06	2	104762054	3437	3.735	0.7854	ebi-a-GCST90001509	rs114780506	T	A	0.0006	CD25hi CD45RA+ CD4 not Treg %T cell	TRUE	reported	igd	0.0065369	22.602
7.19e-06	4	86967620	3437	3.798	0.8449	ebi-a-GCST90001509	rs114437347	C	G	0.0003	CD25hi CD45RA+ CD4 not Treg %T cell	TRUE	reported	igd	0.00584486	20.1951
9.83e-06	5	129494174	3437	-0.8751	0.1977	ebi-a-GCST90001509	rs75798204	T	C	0.0042	CD25hi CD45RA+ CD4 not Treg %T cell	TRUE	reported	igd	0.00566831	19.5816
4.64e-06	5	109149543	3437	-0.7381	0.1609	ebi-a-GCST90001509	rs28446907	G	A	0.0063	CD25hi CD45RA+ CD4 not Treg %T cell	TRUE	reported	igd	0.00608538	21.0313
8.77e-06	8	138060119	3437	0.1911	0.04292	ebi-a-GCST90001509	rs67017865	A	T	0.0979	CD25hi CD45RA+ CD4 not Treg %T cell	TRUE	reported	igd	0.00573488	19.813
2.96e-06	8	115299703	3437	-0.4787	0.1023	ebi-a-GCST90001509	rs4876568	T	G	0.0185	CD25hi CD45RA+ CD4 not Treg %T cell	TRUE	reported	igd	0.0063305	21.8838
5.47e-06	8	102431583	3437	0.1172	0.02574	ebi-a-GCST90001509	rs1264473	T	C	0.5914	CD25hi CD45RA+ CD4 not Treg %T cell	TRUE	reported	igd	0.0059958	20.7198
4.72e-07	10	131423918	3437	2.958	0.5861	ebi-a-GCST90001509	rs117626397	G	A	0.0004	CD25hi CD45RA+ CD4 not Treg %T cell	TRUE	reported	igd	0.00735642	25.4566
4.88e-08	10	6115171	3437	0.1734	0.03172	ebi-a-GCST90001509	rs10905719	A	G	0.2082	CD25hi CD45RA+ CD4 not Treg %T cell	TRUE	reported	igd	0.00861971	29.8661
3.74e-06	10	119138812	3437	0.2382	0.05143	ebi-a-GCST90001509	rs144105723	G	A	0.0649	CD25hi CD45RA+ CD4 not Treg %T cell	TRUE	reported	igd	0.00620253	21.4387
1.24e-06	11	79203049	3437	-0.1904	0.03919	ebi-a-GCST90001509	rs75958070	C	G	0.1219	CD25hi CD45RA+ CD4 not Treg %T cell	TRUE	reported	igd	0.00682074	23.5901
9.58e-06	11	110766468	3437	1.473	0.3324	ebi-a-GCST90001509	rs112238613	C	T	0.0013	CD25hi CD45RA+ CD4 not Treg %T cell	TRUE	reported	igd	0.00568106	19.6259
2.36e-06	15	78621679	3437	0.4553	0.09631	ebi-a-GCST90001509	rs79536602	G	T	0.0175	CD25hi CD45RA+ CD4 not Treg %T cell	TRUE	reported	igd	0.00646038	22.3357
6.15e-07	16	78381297	3437	0.1357	0.02715	ebi-a-GCST90001509	rs28592611	T	G	0.3945	CD25hi CD45RA+ CD4 not Treg %T cell	TRUE	reported	igd	0.00721598	24.9671
2.06e-06	18	42913522	3437	1.778	0.3739	ebi-a-GCST90001509	rs149429639	C	T	0.001	CD25hi CD45RA+ CD4 not Treg %T cell	TRUE	reported	igd	0.0065362	22.5996
6.17e-07	18	6105334	3437	0.3547	0.07102	ebi-a-GCST90001509	rs117882514	C	A	0.0319	CD25hi CD45RA+ CD4 not Treg %T cell	TRUE	reported	igd	0.00720512	24.9292
4.41e-06	19	16580644	3437	0.332	0.0722	ebi-a-GCST90001509	rs117520868	A	C	0.0343	CD25hi CD45RA+ CD4 not Treg %T cell	TRUE	reported	igd	0.00611447	21.1324
5.53e-06	19	777304	3437	2.205	0.4844	ebi-a-GCST90001509	rs188418491	G	A	0.0006	CD25hi CD45RA+ CD4 not Treg %T cell	TRUE	reported	igd	0.00599265	20.7089
4.84e-06	1	149148053	3405	-0.4785	0.1045	ebi-a-GCST90001510	rs78193200	A	G	0.0167	CD25hi CD45RA- CD4 not Treg AC	TRUE	reported	igd	0.00611995	20.9544
8.77e-08	1	199999121	3405	-1.039	0.1939	ebi-a-GCST90001510	rs11579717	A	G	0.0044	CD25hi CD45RA- CD4 not Treg AC	TRUE	reported	igd	0.00836203	28.6959
5.47e-06	1	113666355	3405	-0.189	0.04152	ebi-a-GCST90001510	rs61817905	T	G	0.1154	CD25hi CD45RA- CD4 not Treg AC	TRUE	reported	igd	0.00604863	20.7087
3.03e-13	1	198151688	3405	-1.681	0.2295	ebi-a-GCST90001510	rs113435341	G	A	0.0032	CD25hi CD45RA- CD4 not Treg AC	TRUE	reported	igd	0.0155118	53.6185
1.31e-06	1	190079170	3405	-1.153	0.2379	ebi-a-GCST90001510	rs138915779	A	C	0.0034	CD25hi CD45RA- CD4 not Treg AC	TRUE	reported	igd	0.0068512	23.4755
4.21e-06	2	21238984	3405	0.6392	0.1387	ebi-a-GCST90001510	rs150956240	G	A	0.0091	CD25hi CD45RA- CD4 not Treg AC	TRUE	reported	igd	0.00619874	21.2259
3.02e-06	2	38573789	3405	-0.5649	0.1208	ebi-a-GCST90001510	rs115575166	A	G	0.0113	CD25hi CD45RA- CD4 not Treg AC	TRUE	reported	igd	0.00638134	21.8552
1.59e-06	4	32957041	3405	0.3065	0.06374	ebi-a-GCST90001510	rs60349936	A	T	0.043	CD25hi CD45RA- CD4 not Treg AC	TRUE	reported	igd	0.00674498	23.109
9.98e-06	6	168197693	3405	1.211	0.2737	ebi-a-GCST90001510	rs139310498	A	G	0.0023	CD25hi CD45RA- CD4 not Treg AC	TRUE	reported	igd	0.00571652	19.5652
8.12e-06	7	156112045	3405	2.339	0.5234	ebi-a-GCST90001510	rs73176863	T	G	0.0007	CD25hi CD45RA- CD4 not Treg AC	TRUE	reported	igd	0.00583091	19.959
2.67e-06	8	76660230	3405	-0.1448	0.03079	ebi-a-GCST90001510	rs2596120	A	G	0.2401	CD25hi CD45RA- CD4 not Treg AC	TRUE	reported	igd	0.0064534	22.1036
2.4e-22	10	6094697	3405	0.5547	0.05665	ebi-a-GCST90001510	rs61839660	T	C	0.0542	CD25hi CD45RA- CD4 not Treg AC	TRUE	reported	igd	0.0273867	95.8211
4.96e-06	11	130770585	3405	-0.9749	0.2132	ebi-a-GCST90001510	rs137903114	C	T	0.0035	CD25hi CD45RA- CD4 not Treg AC	TRUE	reported	igd	0.00610337	20.8973
7.88e-06	12	47505424	3405	-0.1913	0.04274	ebi-a-GCST90001510	rs61045067	A	G	0.1004	CD25hi CD45RA- CD4 not Treg AC	TRUE	reported	igd	0.00584919	20.0219
4.99e-06	13	38859265	3405	1.578	0.345	ebi-a-GCST90001510	rs79596262	A	G	0.0016	CD25hi CD45RA- CD4 not Treg AC	TRUE	reported	igd	0.00610659	20.9084
2.23e-06	15	33593233	3405	0.9382	0.198	ebi-a-GCST90001510	rs144999003	T	C	0.004	CD25hi CD45RA- CD4 not Treg AC	TRUE	reported	igd	0.00655072	22.4391
1.59e-06	15	94643151	3405	-2.405	0.5001	ebi-a-GCST90001510	rs143283244	A	G	0.0006	CD25hi CD45RA- CD4 not Treg AC	TRUE	reported	igd	0.00674621	23.1133
1.01e-06	16	77778611	3405	0.4965	0.1013	ebi-a-GCST90001510	rs142289362	A	G	0.016	CD25hi CD45RA- CD4 not Treg AC	TRUE	reported	igd	0.00700566	24.0085
9.4e-07	17	63857170	3405	0.7075	0.144	ebi-a-GCST90001510	rs117614870	T	C	0.0085	CD25hi CD45RA- CD4 not Treg AC	TRUE	reported	igd	0.00703951	24.1253
3.01e-06	18	55275584	3405	0.1475	0.03153	ebi-a-GCST90001510	rs72942206	A	G	0.2085	CD25hi CD45RA- CD4 not Treg AC	TRUE	reported	igd	0.00638611	21.8716
4.87e-06	19	34592058	3405	0.88	0.1922	ebi-a-GCST90001510	rs187133679	T	A	0.0047	CD25hi CD45RA- CD4 not Treg AC	TRUE	reported	igd	0.00611894	20.9509
4.06e-06	20	43093014	3405	0.1755	0.03802	ebi-a-GCST90001510	rs11697981	C	T	0.132	CD25hi CD45RA- CD4 not Treg AC	TRUE	reported	igd	0.00621876	21.2949
5.43e-07	20	15742230	3405	-0.3793	0.07555	ebi-a-GCST90001510	rs6131700	C	G	0.0311	CD25hi CD45RA- CD4 not Treg AC	TRUE	reported	igd	0.00734813	25.1908
7.08e-14	1	197924770	3437	-1.737	0.2311	ebi-a-GCST90001511	rs17583875	A	G	0.0029	CD25hi CD45RA- CD4 not Treg %CD4+	TRUE	reported	igd	0.0161711	56.4608
2.46e-08	1	194010208	3437	-1.101	0.1969	ebi-a-GCST90001511	rs116794175	C	T	0.0042	CD25hi CD45RA- CD4 not Treg %CD4+	TRUE	reported	igd	0.0090151	31.2486
9.85e-06	1	159187530	3437	0.1997	0.04511	ebi-a-GCST90001511	rs17666424	A	G	0.0912	CD25hi CD45RA- CD4 not Treg %CD4+	TRUE	reported	igd	0.00566972	19.5865
9.41e-06	2	171484062	3437	-0.3462	0.07802	ebi-a-GCST90001511	rs151238138	A	G	0.0301	CD25hi CD45RA- CD4 not Treg %CD4+	TRUE	reported	igd	0.00569615	19.6784
9.82e-06	2	38573789	3437	-0.5247	0.1185	ebi-a-GCST90001511	rs115575166	A	G	0.0113	CD25hi CD45RA- CD4 not Treg %CD4+	TRUE	reported	igd	0.00567199	19.5944
7.28e-06	3	169654216	3437	0.2379	0.05295	ebi-a-GCST90001511	rs9836170	A	G	0.0602	CD25hi CD45RA- CD4 not Treg %CD4+	TRUE	reported	igd	0.00583894	20.1746
3.42e-06	3	32259389	3437	-0.1201	0.02581	ebi-a-GCST90001511	rs4955262	A	G	0.5921	CD25hi CD45RA- CD4 not Treg %CD4+	TRUE	reported	igd	0.00626041	21.64
6.75e-06	4	69570859	3437	-0.233	0.05168	ebi-a-GCST90001511	rs139048853	C	T	0.0646	CD25hi CD45RA- CD4 not Treg %CD4+	TRUE	reported	igd	0.00587931	20.3149
6.25e-06	5	180045604	3437	-0.2794	0.06174	ebi-a-GCST90001511	rs72818906	T	C	0.0441	CD25hi CD45RA- CD4 not Treg %CD4+	TRUE	reported	igd	0.00592325	20.4676
2.74e-06	6	32421073	3437	-0.1554	0.03307	ebi-a-GCST90001511	rs9268791	C	T	0.7472	CD25hi CD45RA- CD4 not Treg %CD4+	TRUE	reported	igd	0.0063837	22.0689
3.7e-06	8	24588282	3437	-0.3221	0.0695	ebi-a-GCST90001511	rs76420648	A	G	0.0364	CD25hi CD45RA- CD4 not Treg %CD4+	TRUE	reported	igd	0.0062105	21.4664
3.99e-06	8	138341531	3437	-0.3386	0.07329	ebi-a-GCST90001511	rs62518962	A	G	0.0298	CD25hi CD45RA- CD4 not Treg %CD4+	TRUE	reported	igd	0.00617186	21.332
1.27e-06	9	20167602	3437	0.1893	0.03901	ebi-a-GCST90001511	rs35825512	T	C	0.1189	CD25hi CD45RA- CD4 not Treg %CD4+	TRUE	reported	igd	0.00680463	23.534
2.78e-28	10	6094697	3437	0.6146	0.05523	ebi-a-GCST90001511	rs61839660	T	C	0.0543	CD25hi CD45RA- CD4 not Treg %CD4+	TRUE	reported	igd	0.0347763	123.761
4.52e-06	11	32030595	3437	-0.2998	0.06526	ebi-a-GCST90001511	rs116928928	C	T	0.0407	CD25hi CD45RA- CD4 not Treg %CD4+	TRUE	reported	igd	0.00610283	21.0919
4.82e-06	11	122746450	3437	-0.2286	0.04992	ebi-a-GCST90001511	rs7105186	A	G	0.0662	CD25hi CD45RA- CD4 not Treg %CD4+	TRUE	reported	igd	0.00606432	20.958
1.75e-06	12	43312063	3437	-0.1309	0.02734	ebi-a-GCST90001511	rs10785396	A	G	0.6852	CD25hi CD45RA- CD4 not Treg %CD4+	TRUE	reported	igd	0.00662546	22.9102
5.18e-07	13	101206935	3437	-0.2876	0.05719	ebi-a-GCST90001511	rs149406003	A	G	0.0499	CD25hi CD45RA- CD4 not Treg %CD4+	TRUE	reported	igd	0.00730423	25.2746
1.24e-06	15	94643151	3437	-2.405	0.4952	ebi-a-GCST90001511	rs143283244	A	G	0.0006	CD25hi CD45RA- CD4 not Treg %CD4+	TRUE	reported	igd	0.00681584	23.5731
8.94e-06	16	88788934	3437	0.118	0.02653	ebi-a-GCST90001511	rs4238686	G	A	0.6539	CD25hi CD45RA- CD4 not Treg %CD4+	TRUE	reported	igd	0.00572292	19.7714
6.73e-06	17	63857170	3437	0.6387	0.1416	ebi-a-GCST90001511	rs117614870	T	C	0.0084	CD25hi CD45RA- CD4 not Treg %CD4+	TRUE	reported	igd	0.0058847	20.3336
6.83e-08	18	35307820	3437	0.5009	0.09263	ebi-a-GCST90001511	rs12458491	T	A	0.0188	CD25hi CD45RA- CD4 not Treg %CD4+	TRUE	reported	igd	0.00843606	29.2244
1.65e-06	20	52010540	3437	0.3191	0.06647	ebi-a-GCST90001511	rs80266752	C	G	0.0368	CD25hi CD45RA- CD4 not Treg %CD4+	TRUE	reported	igd	0.00666071	23.0329
7.13e-07	20	15546558	3437	0.3478	0.07003	ebi-a-GCST90001511	rs148871284	T	C	0.0343	CD25hi CD45RA- CD4 not Treg %CD4+	TRUE	reported	igd	0.00712534	24.6512
4.86e-11	1	197997953	3437	-1.396	0.2116	ebi-a-GCST90001512	rs4497244	A	G	0.0033	CD25hi CD45RA- CD4 not Treg %T cell	TRUE	reported	igd	0.0125053	43.4997
1.72e-06	1	194010208	3437	-0.9442	0.197	ebi-a-GCST90001512	rs116794175	C	T	0.0042	CD25hi CD45RA- CD4 not Treg %T cell	TRUE	reported	igd	0.00663931	22.9585
7.19e-06	1	149047683	3437	-0.5412	0.1204	ebi-a-GCST90001512	rs115815681	A	C	0.0132	CD25hi CD45RA- CD4 not Treg %T cell	TRUE	reported	igd	0.00584437	20.1934
6.97e-06	1	149148053	3437	-0.4562	0.1013	ebi-a-GCST90001512	rs78193200	A	G	0.0172	CD25hi CD45RA- CD4 not Treg %T cell	TRUE	reported	igd	0.0058662	20.2693
1.83e-08	1	199999121	3437	-1.078	0.1911	ebi-a-GCST90001512	rs11579717	A	G	0.0044	CD25hi CD45RA- CD4 not Treg %T cell	TRUE	reported	igd	0.00917348	31.8027
2.66e-06	1	159187530	3437	0.212	0.04507	ebi-a-GCST90001512	rs17666424	A	G	0.0912	CD25hi CD45RA- CD4 not Treg %T cell	TRUE	reported	igd	0.00639632	22.1128
7.15e-06	2	171484062	3437	-0.3506	0.07797	ebi-a-GCST90001512	rs151238138	A	G	0.0301	CD25hi CD45RA- CD4 not Treg %T cell	TRUE	reported	igd	0.00584846	20.2077
2.95e-06	3	14769598	3437	-0.119	0.02542	ebi-a-GCST90001512	rs6771179	G	C	0.5601	CD25hi CD45RA- CD4 not Treg %T cell	TRUE	reported	igd	0.00633582	21.9023
9.11e-06	3	144158111	3437	-1.731	0.3896	ebi-a-GCST90001512	rs79327855	T	C	0.0009	CD25hi CD45RA- CD4 not Treg %T cell	TRUE	reported	igd	0.0057107	19.7289
2.56e-06	4	69570859	3437	-0.2433	0.05164	ebi-a-GCST90001512	rs139048853	C	T	0.0646	CD25hi CD45RA- CD4 not Treg %T cell	TRUE	reported	igd	0.00641706	22.185
2.04e-06	4	55482148	3437	-0.1391	0.02923	ebi-a-GCST90001512	rs1558501	C	G	0.2518	CD25hi CD45RA- CD4 not Treg %T cell	TRUE	reported	igd	0.00654583	22.6331
3.61e-06	5	102089442	3437	-0.1371	0.02955	ebi-a-GCST90001512	rs419099	G	A	0.2912	CD25hi CD45RA- CD4 not Treg %T cell	TRUE	reported	igd	0.00622399	21.5133
7.27e-06	6	100229605	3437	-0.1651	0.03674	ebi-a-GCST90001512	rs12374668	C	T	0.1373	CD25hi CD45RA- CD4 not Treg %T cell	TRUE	reported	igd	0.00584107	20.1819
8.4e-06	6	11130482	3437	-0.1352	0.0303	ebi-a-GCST90001512	rs6926235	G	A	0.2205	CD25hi CD45RA- CD4 not Treg %T cell	TRUE	reported	igd	0.00575944	19.8983
4.18e-06	6	22960927	3437	-0.1789	0.03881	ebi-a-GCST90001512	rs6912413	G	C	0.1263	CD25hi CD45RA- CD4 not Treg %T cell	TRUE	reported	igd	0.00614437	21.2364
6.9e-06	7	147873501	3437	0.1125	0.02498	ebi-a-GCST90001512	rs4726924	T	C	0.4594	CD25hi CD45RA- CD4 not Treg %T cell	TRUE	reported	igd	0.00586658	20.2706
5.38e-06	8	90678452	3437	-0.8361	0.1835	ebi-a-GCST90001512	rs183422804	G	A	0.0049	CD25hi CD45RA- CD4 not Treg %T cell	TRUE	reported	igd	0.00600412	20.7487
4.75e-06	8	128467754	3437	0.1194	0.02605	ebi-a-GCST90001512	rs7017671	G	C	0.3883	CD25hi CD45RA- CD4 not Treg %T cell	TRUE	reported	igd	0.00607529	20.9962
3.19e-06	9	37391292	3437	0.1253	0.02686	ebi-a-GCST90001512	rs2004605	T	C	0.35	CD25hi CD45RA- CD4 not Treg %T cell	TRUE	reported	igd	0.00629172	21.7489
3.42e-06	9	20160505	3437	0.183	0.03935	ebi-a-GCST90001512	rs12006014	A	G	0.1158	CD25hi CD45RA- CD4 not Treg %T cell	TRUE	reported	igd	0.00625329	21.6152
5.32e-25	10	6094697	3437	0.5758	0.05532	ebi-a-GCST90001512	rs61839660	T	C	0.0543	CD25hi CD45RA- CD4 not Treg %T cell	TRUE	reported	igd	0.0305578	108.275
8.53e-06	11	32030595	3437	-0.2908	0.06523	ebi-a-GCST90001512	rs116928928	C	T	0.0407	CD25hi CD45RA- CD4 not Treg %T cell	TRUE	reported	igd	0.00574924	19.8628
6.73e-06	13	101206935	3437	-0.2579	0.05719	ebi-a-GCST90001512	rs149406003	A	G	0.0499	CD25hi CD45RA- CD4 not Treg %T cell	TRUE	reported	igd	0.00588194	20.324
4.7e-06	15	94643151	3437	-2.27	0.4951	ebi-a-GCST90001512	rs143283244	A	G	0.0006	CD25hi CD45RA- CD4 not Treg %T cell	TRUE	reported	igd	0.00607908	21.0094
6.01e-06	15	90197310	3437	0.3552	0.07836	ebi-a-GCST90001512	rs76694846	G	C	0.0276	CD25hi CD45RA- CD4 not Treg %T cell	TRUE	reported	igd	0.00594277	20.5355
6.57e-06	16	84053417	3437	0.4724	0.1047	ebi-a-GCST90001512	rs12325554	C	G	0.0147	CD25hi CD45RA- CD4 not Treg %T cell	TRUE	reported	igd	0.00588819	20.3457
6.68e-06	16	24473291	3437	-0.2786	0.06176	ebi-a-GCST90001512	rs12926701	T	G	0.0454	CD25hi CD45RA- CD4 not Treg %T cell	TRUE	reported	igd	0.00588579	20.3374
7.92e-06	17	63857170	3437	0.6334	0.1416	ebi-a-GCST90001512	rs117614870	T	C	0.0084	CD25hi CD45RA- CD4 not Treg %T cell	TRUE	reported	igd	0.00578801	19.9976
4.13e-06	18	35307820	3437	0.4275	0.09269	ebi-a-GCST90001512	rs12458491	T	A	0.0188	CD25hi CD45RA- CD4 not Treg %T cell	TRUE	reported	igd	0.00615102	21.2595
1.72e-06	18	71659838	3437	-0.2771	0.05782	ebi-a-GCST90001512	rs2702579	T	C	0.049	CD25hi CD45RA- CD4 not Treg %T cell	TRUE	reported	igd	0.00663812	22.9543
3.15e-06	20	15546558	3437	0.3269	0.07002	ebi-a-GCST90001512	rs148871284	T	C	0.0343	CD25hi CD45RA- CD4 not Treg %T cell	TRUE	reported	igd	0.00630174	21.7838
9.92e-06	20	15742230	3437	-0.329	0.07435	ebi-a-GCST90001512	rs6131700	C	G	0.031	CD25hi CD45RA- CD4 not Treg %T cell	TRUE	reported	igd	0.00566478	19.5694
7.9e-06	20	52169857	3437	-0.165	0.03686	ebi-a-GCST90001512	rs67691565	A	G	0.134	CD25hi CD45RA- CD4 not Treg %T cell	TRUE	reported	igd	0.00579633	20.0265
9.08e-06	22	47814108	3437	-2.169	0.4881	ebi-a-GCST90001512	rs147838148	G	T	0.0006	CD25hi CD45RA- CD4 not Treg %T cell	TRUE	reported	igd	0.0057126	19.7355
1.44e-06	1	113476831	3405	-0.3536	0.07325	ebi-a-GCST90001513	rs76202906	A	C	0.0301	CD4 Treg AC	TRUE	reported	igd	0.0067972	23.2892
8.9e-06	4	107059453	3405	-0.5716	0.1285	ebi-a-GCST90001513	rs78890192	C	T	0.0097	CD4 Treg AC	TRUE	reported	igd	0.00577756	19.7753
8.28e-06	4	184321385	3405	1.113	0.2492	ebi-a-GCST90001513	rs77040981	A	G	0.0028	CD4 Treg AC	TRUE	reported	igd	0.00582425	19.936
1.61e-06	6	109035696	3405	0.8168	0.17	ebi-a-GCST90001513	rs1268153	A	G	0.0053	CD4 Treg AC	TRUE	reported	igd	0.00673414	23.0716
9.22e-06	6	18584683	3405	0.1675	0.03771	ebi-a-GCST90001513	rs1028334	G	A	0.1235	CD4 Treg AC	TRUE	reported	igd	0.0057609	19.7179
7.97e-06	6	80166444	3405	-0.16	0.03577	ebi-a-GCST90001513	rs9343914	T	C	0.146	CD4 Treg AC	TRUE	reported	igd	0.00584172	19.9962
9.69e-07	7	18003774	3405	0.391	0.07969	ebi-a-GCST90001513	rs17717645	C	T	0.0267	CD4 Treg AC	TRUE	reported	igd	0.00702052	24.0597
4.77e-06	7	113991516	3405	0.6586	0.1437	ebi-a-GCST90001513	rs11772999	G	T	0.0078	CD4 Treg AC	TRUE	reported	igd	0.00613115	20.993
3.39e-06	7	158180337	3405	0.3563	0.07657	ebi-a-GCST90001513	rs140960913	T	C	0.0276	CD4 Treg AC	TRUE	reported	igd	0.00631894	21.6401
5.31e-06	8	35828286	3405	0.6083	0.1334	ebi-a-GCST90001513	rs140842863	A	C	0.0093	CD4 Treg AC	TRUE	reported	igd	0.00606964	20.7811
1.1e-06	10	6094697	3405	0.2717	0.05567	ebi-a-GCST90001513	rs61839660	T	C	0.0542	CD4 Treg AC	TRUE	reported	igd	0.00694692	23.8057
7.11e-06	11	79202514	3405	-0.175	0.03891	ebi-a-GCST90001513	rs78409263	C	G	0.122	CD4 Treg AC	TRUE	reported	igd	0.0059056	20.2162
9.4e-06	12	122520112	3405	0.2496	0.05625	ebi-a-GCST90001513	rs75596315	T	C	0.0523	CD4 Treg AC	TRUE	reported	igd	0.0057494	19.6784
5.13e-06	12	111884608	3405	-0.1235	0.02705	ebi-a-GCST90001513	rs3184504	C	T	0.5289	CD4 Treg AC	TRUE	reported	igd	0.00608459	20.8326
1.1e-06	13	19280601	3405	-0.4993	0.1023	ebi-a-GCST90001513	rs145600407	T	C	0.0206	CD4 Treg AC	TRUE	reported	igd	0.00694747	23.8077
1.07e-06	14	93385046	3405	0.1988	0.04067	ebi-a-GCST90001513	rs78334049	A	G	0.1051	CD4 Treg AC	TRUE	reported	igd	0.00696836	23.8797
1.2e-06	15	26030485	3405	-0.1224	0.02515	ebi-a-GCST90001513	rs7162344	A	G	0.4314	CD4 Treg AC	TRUE	reported	igd	0.00690811	23.6718
2.87e-06	16	28223373	3405	0.3047	0.065	ebi-a-GCST90001513	rs188505795	T	G	0.0388	CD4 Treg AC	TRUE	reported	igd	0.0064122	21.9616
8.46e-07	17	41137136	3405	0.2109	0.04275	ebi-a-GCST90001513	rs149951966	C	T	0.1035	CD4 Treg AC	TRUE	reported	igd	0.00709693	24.3235
3.8e-06	17	5713335	3405	0.1885	0.04072	ebi-a-GCST90001513	rs72833913	A	C	0.1065	CD4 Treg AC	TRUE	reported	igd	0.00625411	21.4167
5.83e-06	18	64907349	3405	0.2751	0.06059	ebi-a-GCST90001513	rs79684619	G	A	0.0442	CD4 Treg AC	TRUE	reported	igd	0.00601784	20.6027
1.15e-06	18	60137303	3405	-0.1376	0.02823	ebi-a-GCST90001513	rs9709738	C	G	0.7336	CD4 Treg AC	TRUE	reported	igd	0.00692912	23.7443
4.3e-06	1	14588462	3440	-0.7959	0.1729	ebi-a-GCST90001653	rs78686313	T	C	0.0052	CD28- DN (CD4-CD8-) %DN	TRUE	reported	igd	0.00612212	21.1775
4.02e-06	1	208712244	3440	-0.8439	0.1827	ebi-a-GCST90001653	rs17187533	A	G	0.0044	CD28- DN (CD4-CD8-) %DN	TRUE	reported	igd	0.00616398	21.3232
7.83e-06	2	106914029	3440	0.115	0.02569	ebi-a-GCST90001653	rs6734907	T	C	0.433	CD28- DN (CD4-CD8-) %DN	TRUE	reported	igd	0.00579144	20.027
7.75e-08	2	7659940	3440	-0.1507	0.028	ebi-a-GCST90001653	rs10174322	G	A	0.2719	CD28- DN (CD4-CD8-) %DN	TRUE	reported	igd	0.00835046	28.9506
3.58e-06	3	72391950	3440	-0.117	0.02521	ebi-a-GCST90001653	rs11128263	T	G	0.524	CD28- DN (CD4-CD8-) %DN	TRUE	reported	igd	0.00622238	21.5265
1.66e-06	4	147357834	3440	0.1749	0.03644	ebi-a-GCST90001653	rs66989520	T	C	0.1456	CD28- DN (CD4-CD8-) %DN	TRUE	reported	igd	0.00665221	23.0234
1.83e-06	4	169595404	3440	-0.1344	0.02812	ebi-a-GCST90001653	rs11930576	C	T	0.2746	CD28- DN (CD4-CD8-) %DN	TRUE	reported	igd	0.00659683	22.8305
1.47e-06	5	83073780	3440	-0.293	0.06073	ebi-a-GCST90001653	rs143066848	G	A	0.0448	CD28- DN (CD4-CD8-) %DN	TRUE	reported	igd	0.00672112	23.2636
1.44e-06	6	32666487	3440	-0.1978	0.04098	ebi-a-GCST90001653	rs114170505	C	T	0.1839	CD28- DN (CD4-CD8-) %DN	TRUE	reported	igd	0.00672696	23.2839
6.33e-06	6	97889936	3440	0.2703	0.05977	ebi-a-GCST90001653	rs9488834	A	G	0.0464	CD28- DN (CD4-CD8-) %DN	TRUE	reported	igd	0.00591007	20.4396
1.53e-06	6	15826226	3440	-1.711	0.3553	ebi-a-GCST90001653	rs74593262	T	C	0.0012	CD28- DN (CD4-CD8-) %DN	TRUE	reported	igd	0.00669627	23.177
8.19e-06	7	143153812	3440	-0.4428	0.09912	ebi-a-GCST90001653	rs79967252	A	G	0.0163	CD28- DN (CD4-CD8-) %DN	TRUE	reported	igd	0.00576796	19.9453
1.24e-06	7	132484052	3440	0.249	0.05127	ebi-a-GCST90001653	rs56009006	T	C	0.0667	CD28- DN (CD4-CD8-) %DN	TRUE	reported	igd	0.00680998	23.5733
7.19e-06	9	138405739	3440	0.171	0.03804	ebi-a-GCST90001653	rs79012126	T	C	0.1186	CD28- DN (CD4-CD8-) %DN	TRUE	reported	igd	0.00583995	20.1957
5.93e-06	9	71650333	3440	0.2423	0.05342	ebi-a-GCST90001653	rs141291061	A	T	0.0606	CD28- DN (CD4-CD8-) %DN	TRUE	reported	igd	0.00594499	20.5611
5.91e-06	9	94905724	3440	0.1939	0.04275	ebi-a-GCST90001653	rs4391487	C	T	0.0922	CD28- DN (CD4-CD8-) %DN	TRUE	reported	igd	0.00594478	20.5604
4.38e-07	10	2967899	3440	-0.151	0.02983	ebi-a-GCST90001653	rs1875167	C	T	0.7741	CD28- DN (CD4-CD8-) %DN	TRUE	reported	igd	0.00739377	25.6091
5.21e-06	10	132175707	3440	-0.2774	0.0608	ebi-a-GCST90001653	rs12770129	T	C	0.0432	CD28- DN (CD4-CD8-) %DN	TRUE	reported	igd	0.00601488	20.8043
7.44e-06	11	277365	3440	-0.1292	0.02879	ebi-a-GCST90001653	rs35409720	A	G	0.2651	CD28- DN (CD4-CD8-) %DN	TRUE	reported	igd	0.00582034	20.1275
5.14e-06	11	99376355	3440	-0.1613	0.03532	ebi-a-GCST90001653	rs61894112	A	C	0.1461	CD28- DN (CD4-CD8-) %DN	TRUE	reported	igd	0.0060262	20.8437
6.84e-06	12	73854918	3440	0.3233	0.07177	ebi-a-GCST90001653	rs7134223	G	T	0.0312	CD28- DN (CD4-CD8-) %DN	TRUE	reported	igd	0.00586425	20.2802
6.16e-06	14	67161374	3440	-0.2463	0.0544	ebi-a-GCST90001653	rs78409217	G	A	0.0596	CD28- DN (CD4-CD8-) %DN	TRUE	reported	igd	0.00592369	20.487
8.4e-06	14	22497057	3440	0.2422	0.05429	ebi-a-GCST90001653	rs75187775	T	C	0.0587	CD28- DN (CD4-CD8-) %DN	TRUE	reported	igd	0.00575234	19.891
8.96e-06	14	25870244	3440	0.4529	0.1018	ebi-a-GCST90001653	rs149302210	G	A	0.015	CD28- DN (CD4-CD8-) %DN	TRUE	reported	igd	0.00572083	19.7814
6.13e-11	17	33814758	3440	-0.2435	0.0371	ebi-a-GCST90001653	rs4796089	C	T	0.1343	CD28- DN (CD4-CD8-) %DN	TRUE	reported	igd	0.0123676	43.0524
4.12e-06	17	80624957	3440	-0.1505	0.03264	ebi-a-GCST90001653	rs9914549	G	A	0.1759	CD28- DN (CD4-CD8-) %DN	TRUE	reported	igd	0.00614241	21.2481
1.95e-06	17	80030971	3440	-0.2028	0.04254	ebi-a-GCST90001653	rs59211785	T	C	0.0985	CD28- DN (CD4-CD8-) %DN	TRUE	reported	igd	0.00656331	22.7137
5.77e-06	18	3668971	3440	-0.1144	0.0252	ebi-a-GCST90001653	rs1675243	G	A	0.4555	CD28- DN (CD4-CD8-) %DN	TRUE	reported	igd	0.00595523	20.5967
9.71e-06	1	172681556	3408	0.7811	0.1763	ebi-a-GCST90001654	rs138517625	G	A	0.0056	CD28- DN (CD4-CD8-) AC	TRUE	reported	igd	0.00572684	19.618
4.44e-06	1	222677137	3408	0.1657	0.03605	ebi-a-GCST90001654	rs115364254	G	T	0.1476	CD28- DN (CD4-CD8-) AC	TRUE	reported	igd	0.006161	21.1144
7.94e-06	2	224185075	3408	-0.9323	0.2084	ebi-a-GCST90001654	rs556844566	T	A	0.0035	CD28- DN (CD4-CD8-) AC	TRUE	reported	igd	0.00583813	20.0014
6.67e-06	2	75659115	3408	0.3012	0.06677	ebi-a-GCST90001654	rs111891110	C	T	0.0383	CD28- DN (CD4-CD8-) AC	TRUE	reported	igd	0.00593557	20.3373
1.45e-09	2	87047145	3408	0.1921	0.03166	ebi-a-GCST90001654	rs6710361	A	G	0.1991	CD28- DN (CD4-CD8-) AC	TRUE	reported	igd	0.0106873	36.7941
4.6e-06	2	45208257	3408	-0.279	0.06079	ebi-a-GCST90001654	rs115953192	G	A	0.0462	CD28- DN (CD4-CD8-) AC	TRUE	reported	igd	0.00614283	21.0518
5.69e-06	2	204522552	3408	0.3202	0.07045	ebi-a-GCST90001654	rs139755840	G	A	0.0335	CD28- DN (CD4-CD8-) AC	TRUE	reported	igd	0.00602499	20.6455
8.83e-06	2	75722749	3408	-0.5102	0.1146	ebi-a-GCST90001654	rs76549873	C	T	0.0134	CD28- DN (CD4-CD8-) AC	TRUE	reported	igd	0.00578221	19.8087
2.68e-06	3	72391950	3408	-0.1189	0.02529	ebi-a-GCST90001654	rs11128263	T	G	0.5246	CD28- DN (CD4-CD8-) AC	TRUE	reported	igd	0.00644405	22.0908
1.18e-06	4	147357834	3408	0.1787	0.0367	ebi-a-GCST90001654	rs66989520	T	C	0.1451	CD28- DN (CD4-CD8-) AC	TRUE	reported	igd	0.00690886	23.6953
2.11e-06	5	83043360	3408	-0.2241	0.04717	ebi-a-GCST90001654	rs1580183	G	A	0.0803	CD28- DN (CD4-CD8-) AC	TRUE	reported	igd	0.00657939	22.5578
8.35e-06	6	31240818	3408	0.3453	0.07738	ebi-a-GCST90001654	rs4298345	A	G	0.0292	CD28- DN (CD4-CD8-) AC	TRUE	reported	igd	0.00580906	19.9013
4.6e-06	6	100468602	3408	0.3063	0.06674	ebi-a-GCST90001654	rs79251210	A	G	0.0381	CD28- DN (CD4-CD8-) AC	TRUE	reported	igd	0.00614251	21.0507
1.1e-07	6	32329150	3408	-0.201	0.03778	ebi-a-GCST90001654	rs137931178	G	A	0.1797	CD28- DN (CD4-CD8-) AC	TRUE	reported	igd	0.00823714	28.2887
7.25e-06	6	97889936	3408	0.2698	0.06004	ebi-a-GCST90001654	rs9488834	A	G	0.0465	CD28- DN (CD4-CD8-) AC	TRUE	reported	igd	0.0058903	20.1812
1.35e-06	6	15826226	3408	-1.712	0.3537	ebi-a-GCST90001654	rs74593262	T	C	0.0012	CD28- DN (CD4-CD8-) AC	TRUE	reported	igd	0.00682751	23.4144
3.41e-06	6	45553259	3408	0.1241	0.02667	ebi-a-GCST90001654	rs10948242	A	T	0.3628	CD28- DN (CD4-CD8-) AC	TRUE	reported	igd	0.00631317	21.6393
2.55e-07	6	102294761	3408	0.3832	0.0742	ebi-a-GCST90001654	rs139249541	G	A	0.0314	CD28- DN (CD4-CD8-) AC	TRUE	reported	igd	0.0077653	26.6556
6.85e-06	7	66909295	3408	0.5394	0.1197	ebi-a-GCST90001654	rs140542258	T	C	0.0109	CD28- DN (CD4-CD8-) AC	TRUE	reported	igd	0.00592317	20.2945
9.38e-06	7	132432591	3408	-0.1141	0.02572	ebi-a-GCST90001654	rs7789422	C	A	0.4062	CD28- DN (CD4-CD8-) AC	TRUE	reported	igd	0.00574155	19.6686
1.01e-06	8	103637374	3408	-0.125	0.02552	ebi-a-GCST90001654	rs2388191	C	T	0.4156	CD28- DN (CD4-CD8-) AC	TRUE	reported	igd	0.00699057	23.9775
6.4e-06	9	124584495	3408	-0.2717	0.06011	ebi-a-GCST90001654	rs7869045	A	G	0.0456	CD28- DN (CD4-CD8-) AC	TRUE	reported	igd	0.00595923	20.4188
9.26e-07	9	21776631	3408	-0.1252	0.02547	ebi-a-GCST90001654	rs10757255	A	G	0.467	CD28- DN (CD4-CD8-) AC	TRUE	reported	igd	0.00704017	24.1488
3.35e-07	10	96943194	3408	-0.1518	0.02968	ebi-a-GCST90001654	rs36037322	C	T	0.2656	CD28- DN (CD4-CD8-) AC	TRUE	reported	igd	0.0076172	26.1433
8.27e-06	10	67760890	3408	0.2162	0.04843	ebi-a-GCST90001654	rs10996820	A	T	0.0747	CD28- DN (CD4-CD8-) AC	TRUE	reported	igd	0.00581367	19.9172
8.51e-06	11	99376355	3408	-0.1585	0.03555	ebi-a-GCST90001654	rs61894112	A	C	0.1455	CD28- DN (CD4-CD8-) AC	TRUE	reported	igd	0.00579901	19.8666
7.16e-06	12	112553032	3408	0.1199	0.02666	ebi-a-GCST90001654	rs10850001	A	T	0.5405	CD28- DN (CD4-CD8-) AC	TRUE	reported	igd	0.00589995	20.2145
4.31e-06	12	31103286	3408	0.1893	0.04112	ebi-a-GCST90001654	rs140444563	G	T	0.1084	CD28- DN (CD4-CD8-) AC	TRUE	reported	igd	0.00618021	21.1807
8.71e-06	14	51318805	3408	0.1361	0.03056	ebi-a-GCST90001654	rs35765554	A	G	0.2211	CD28- DN (CD4-CD8-) AC	TRUE	reported	igd	0.00578615	19.8223
6.31e-06	15	86807884	3408	-0.1432	0.03166	ebi-a-GCST90001654	rs11856833	C	A	0.1963	CD28- DN (CD4-CD8-) AC	TRUE	reported	igd	0.00596713	20.446
8.31e-06	17	48437860	3408	0.3004	0.06729	ebi-a-GCST90001654	rs140413577	A	G	0.0361	CD28- DN (CD4-CD8-) AC	TRUE	reported	igd	0.00581389	19.9179
2.3e-06	17	33272507	3408	-0.1497	0.03162	ebi-a-GCST90001654	rs12453786	G	C	0.2017	CD28- DN (CD4-CD8-) AC	TRUE	reported	igd	0.00653391	22.4009
5.64e-12	17	33794697	3408	0.1857	0.02686	ebi-a-GCST90001654	rs9896155	G	A	0.6743	CD28- DN (CD4-CD8-) AC	TRUE	reported	igd	0.0138313	47.7702
5.55e-07	21	15247433	3408	-0.1592	0.03175	ebi-a-GCST90001654	rs9978065	C	T	0.6386	CD28- DN (CD4-CD8-) AC	TRUE	reported	igd	0.0073233	25.1272
6.97e-06	1	215938244	3440	0.1977	0.04392	ebi-a-GCST90001655	rs72740660	C	T	0.0711	CD28+ DN (CD4-CD8-) %T cell	TRUE	reported	igd	0.00585571	20.2505
3.61e-06	2	119667997	3440	0.3131	0.06747	ebi-a-GCST90001655	rs79892959	A	G	0.0294	CD28+ DN (CD4-CD8-) %T cell	TRUE	reported	igd	0.00622123	21.5225
1.51e-06	2	8452313	3440	0.1109	0.023	ebi-a-GCST90001655	rs3111416	A	G	0.3994	CD28+ DN (CD4-CD8-) %T cell	TRUE	reported	igd	0.00671311	23.2357
8.92e-09	2	87021659	3440	0.1659	0.02878	ebi-a-GCST90001655	rs34546581	A	G	0.1927	CD28+ DN (CD4-CD8-) %T cell	TRUE	reported	igd	0.00956704	33.2092
7.84e-06	2	65358919	3440	0.2228	0.04978	ebi-a-GCST90001655	rs115661735	T	C	0.0574	CD28+ DN (CD4-CD8-) %T cell	TRUE	reported	igd	0.00578949	20.0202
4.39e-06	3	136255776	3440	-0.2734	0.05945	ebi-a-GCST90001655	rs9880099	G	A	0.0363	CD28+ DN (CD4-CD8-) %T cell	TRUE	reported	igd	0.00611045	21.1369
8.81e-06	3	46274109	3440	0.1142	0.02566	ebi-a-GCST90001655	rs1979672	G	A	0.3344	CD28+ DN (CD4-CD8-) %T cell	TRUE	reported	igd	0.00572489	19.7955
4.87e-06	3	185796785	3440	-0.2413	0.05271	ebi-a-GCST90001655	rs4077189	A	G	0.0499	CD28+ DN (CD4-CD8-) %T cell	TRUE	reported	igd	0.00605525	20.9448
9.81e-06	5	169402564	3440	1.008	0.2276	ebi-a-GCST90001655	rs144380153	A	G	0.0025	CD28+ DN (CD4-CD8-) %T cell	TRUE	reported	igd	0.00566955	19.6031
2.54e-06	5	12611030	3440	0.1841	0.03907	ebi-a-GCST90001655	rs6890802	G	A	0.0911	CD28+ DN (CD4-CD8-) %T cell	TRUE	reported	igd	0.0064131	22.1906
4.35e-06	5	68594062	3440	0.1872	0.04068	ebi-a-GCST90001655	rs112667234	C	T	0.0846	CD28+ DN (CD4-CD8-) %T cell	TRUE	reported	igd	0.00611823	21.164
2.66e-06	6	71939663	3440	0.4675	0.09941	ebi-a-GCST90001655	rs73503175	C	T	0.0128	CD28+ DN (CD4-CD8-) %T cell	TRUE	reported	igd	0.00638795	22.103
7.08e-07	6	32795706	3440	0.1531	0.03082	ebi-a-GCST90001655	rs55781756	A	G	0.2147	CD28+ DN (CD4-CD8-) %T cell	TRUE	reported	igd	0.00712233	24.6622
6.86e-06	6	30718782	3440	0.2427	0.05388	ebi-a-GCST90001655	rs190300559	G	A	0.061	CD28+ DN (CD4-CD8-) %T cell	TRUE	reported	igd	0.0058637	20.2783
3.99e-06	6	7668809	3440	0.1352	0.02927	ebi-a-GCST90001655	rs35662273	A	G	0.1836	CD28+ DN (CD4-CD8-) %T cell	TRUE	reported	igd	0.00616402	21.3233
1.31e-06	7	110080212	3440	1.736	0.3581	ebi-a-GCST90001655	rs147994116	C	T	0.0009	CD28+ DN (CD4-CD8-) %T cell	TRUE	reported	igd	0.0067854	23.4876
9.92e-06	7	85756157	3440	0.2476	0.05594	ebi-a-GCST90001655	rs111486611	T	C	0.044	CD28+ DN (CD4-CD8-) %T cell	TRUE	reported	igd	0.0056628	19.5796
6.07e-06	8	76719148	3440	-0.2002	0.04419	ebi-a-GCST90001655	rs75581458	G	T	0.0679	CD28+ DN (CD4-CD8-) %T cell	TRUE	reported	igd	0.00593114	20.5129
7.5e-06	9	101625377	3440	0.1649	0.03676	ebi-a-GCST90001655	rs10987993	C	T	0.1036	CD28+ DN (CD4-CD8-) %T cell	TRUE	reported	igd	0.00581566	20.1112
3.37e-07	11	44090370	3440	-0.1806	0.03532	ebi-a-GCST90001655	rs75679242	A	C	0.1147	CD28+ DN (CD4-CD8-) %T cell	TRUE	reported	igd	0.00754306	26.1301
3.83e-07	14	101688448	3440	0.2487	0.04888	ebi-a-GCST90001655	rs57672161	T	C	0.0592	CD28+ DN (CD4-CD8-) %T cell	TRUE	reported	igd	0.00746921	25.8724
1.77e-06	15	77852215	3440	0.9109	0.1903	ebi-a-GCST90001655	rs532816650	G	A	0.0047	CD28+ DN (CD4-CD8-) %T cell	TRUE	reported	igd	0.00661641	22.8987
7.05e-07	17	21265508	3440	0.1431	0.02879	ebi-a-GCST90001655	rs17774204	C	G	0.2028	CD28+ DN (CD4-CD8-) %T cell	TRUE	reported	igd	0.00713066	24.6913
9.92e-06	19	56583279	3440	-0.1115	0.02519	ebi-a-GCST90001655	rs34825674	G	A	0.2718	CD28+ DN (CD4-CD8-) %T cell	TRUE	reported	igd	0.00566328	19.5813
4.65e-06	20	45261041	3440	-0.204	0.04447	ebi-a-GCST90001655	rs941206	C	A	0.0693	CD28+ DN (CD4-CD8-) %T cell	TRUE	reported	igd	0.00608021	21.0317
4.02e-06	1	208712244	3440	0.8439	0.1827	ebi-a-GCST90001656	rs17187533	A	G	0.0044	CD28+ DN (CD4-CD8-) %DN	TRUE	reported	igd	0.00616398	21.3232
4.3e-06	1	14588462	3440	0.7959	0.1729	ebi-a-GCST90001656	rs78686313	T	C	0.0052	CD28+ DN (CD4-CD8-) %DN	TRUE	reported	igd	0.00612212	21.1775
7.83e-06	2	106914029	3440	-0.115	0.02569	ebi-a-GCST90001656	rs6734907	T	C	0.433	CD28+ DN (CD4-CD8-) %DN	TRUE	reported	igd	0.00579144	20.027
7.75e-08	2	7659940	3440	0.1507	0.028	ebi-a-GCST90001656	rs10174322	G	A	0.2719	CD28+ DN (CD4-CD8-) %DN	TRUE	reported	igd	0.00835046	28.9506
3.58e-06	3	72391950	3440	0.117	0.02521	ebi-a-GCST90001656	rs11128263	T	G	0.524	CD28+ DN (CD4-CD8-) %DN	TRUE	reported	igd	0.00622238	21.5265
1.83e-06	4	169595404	3440	0.1344	0.02812	ebi-a-GCST90001656	rs11930576	C	T	0.2746	CD28+ DN (CD4-CD8-) %DN	TRUE	reported	igd	0.00659683	22.8305
1.66e-06	4	147357834	3440	-0.1749	0.03644	ebi-a-GCST90001656	rs66989520	T	C	0.1456	CD28+ DN (CD4-CD8-) %DN	TRUE	reported	igd	0.00665221	23.0234
1.47e-06	5	83073780	3440	0.293	0.06073	ebi-a-GCST90001656	rs143066848	G	A	0.0448	CD28+ DN (CD4-CD8-) %DN	TRUE	reported	igd	0.00672112	23.2636
1.44e-06	6	32666487	3440	0.1978	0.04098	ebi-a-GCST90001656	rs114170505	C	T	0.1839	CD28+ DN (CD4-CD8-) %DN	TRUE	reported	igd	0.00672696	23.2839
6.33e-06	6	97889936	3440	-0.2703	0.05977	ebi-a-GCST90001656	rs9488834	A	G	0.0464	CD28+ DN (CD4-CD8-) %DN	TRUE	reported	igd	0.00591007	20.4396
1.53e-06	6	15826226	3440	1.711	0.3553	ebi-a-GCST90001656	rs74593262	T	C	0.0012	CD28+ DN (CD4-CD8-) %DN	TRUE	reported	igd	0.00669627	23.177
1.24e-06	7	132484052	3440	-0.249	0.05127	ebi-a-GCST90001656	rs56009006	T	C	0.0667	CD28+ DN (CD4-CD8-) %DN	TRUE	reported	igd	0.00680998	23.5733
8.19e-06	7	143153812	3440	0.4428	0.09912	ebi-a-GCST90001656	rs79967252	A	G	0.0163	CD28+ DN (CD4-CD8-) %DN	TRUE	reported	igd	0.00576796	19.9453
5.91e-06	9	94905724	3440	-0.1939	0.04275	ebi-a-GCST90001656	rs4391487	C	T	0.0922	CD28+ DN (CD4-CD8-) %DN	TRUE	reported	igd	0.00594478	20.5604
5.93e-06	9	71650333	3440	-0.2423	0.05342	ebi-a-GCST90001656	rs141291061	A	T	0.0606	CD28+ DN (CD4-CD8-) %DN	TRUE	reported	igd	0.00594499	20.5611
7.19e-06	9	138405739	3440	-0.171	0.03804	ebi-a-GCST90001656	rs79012126	T	C	0.1186	CD28+ DN (CD4-CD8-) %DN	TRUE	reported	igd	0.00583995	20.1957
4.38e-07	10	2967899	3440	0.151	0.02983	ebi-a-GCST90001656	rs1875167	C	T	0.7741	CD28+ DN (CD4-CD8-) %DN	TRUE	reported	igd	0.00739377	25.6091
5.21e-06	10	132175707	3440	0.2774	0.0608	ebi-a-GCST90001656	rs12770129	T	C	0.0432	CD28+ DN (CD4-CD8-) %DN	TRUE	reported	igd	0.00601488	20.8043
7.44e-06	11	277365	3440	0.1292	0.02879	ebi-a-GCST90001656	rs35409720	A	G	0.2651	CD28+ DN (CD4-CD8-) %DN	TRUE	reported	igd	0.00582034	20.1275
5.14e-06	11	99376355	3440	0.1613	0.03532	ebi-a-GCST90001656	rs61894112	A	C	0.1461	CD28+ DN (CD4-CD8-) %DN	TRUE	reported	igd	0.0060262	20.8437
6.84e-06	12	73854918	3440	-0.3233	0.07177	ebi-a-GCST90001656	rs7134223	G	T	0.0312	CD28+ DN (CD4-CD8-) %DN	TRUE	reported	igd	0.00586425	20.2802
8.4e-06	14	22497057	3440	-0.2422	0.05429	ebi-a-GCST90001656	rs75187775	T	C	0.0587	CD28+ DN (CD4-CD8-) %DN	TRUE	reported	igd	0.00575234	19.891
8.96e-06	14	25870244	3440	-0.4529	0.1018	ebi-a-GCST90001656	rs149302210	G	A	0.015	CD28+ DN (CD4-CD8-) %DN	TRUE	reported	igd	0.00572083	19.7814
6.16e-06	14	67161374	3440	0.2463	0.0544	ebi-a-GCST90001656	rs78409217	G	A	0.0596	CD28+ DN (CD4-CD8-) %DN	TRUE	reported	igd	0.00592369	20.487
1.95e-06	17	80030971	3440	0.2028	0.04254	ebi-a-GCST90001656	rs59211785	T	C	0.0985	CD28+ DN (CD4-CD8-) %DN	TRUE	reported	igd	0.00656331	22.7137
6.13e-11	17	33814758	3440	0.2435	0.0371	ebi-a-GCST90001656	rs4796089	C	T	0.1343	CD28+ DN (CD4-CD8-) %DN	TRUE	reported	igd	0.0123676	43.0524
4.12e-06	17	80624957	3440	0.1505	0.03264	ebi-a-GCST90001656	rs9914549	G	A	0.1759	CD28+ DN (CD4-CD8-) %DN	TRUE	reported	igd	0.00614241	21.2481
5.77e-06	18	3668971	3440	0.1144	0.0252	ebi-a-GCST90001656	rs1675243	G	A	0.4555	CD28+ DN (CD4-CD8-) %DN	TRUE	reported	igd	0.00595523	20.5967
1.62e-07	2	87021043	3408	0.1447	0.02756	ebi-a-GCST90001657	rs35723887	C	T	0.191	CD28+ DN (CD4-CD8-) AC	TRUE	reported	igd	0.0080238	27.5501
8.89e-06	2	15471323	3408	0.2819	0.06336	ebi-a-GCST90001657	rs77008070	G	A	0.0293	CD28+ DN (CD4-CD8-) AC	TRUE	reported	igd	0.00577491	19.7836
6.32e-06	3	185798025	3408	-0.1677	0.03709	ebi-a-GCST90001657	rs77805826	T	C	0.0979	CD28+ DN (CD4-CD8-) AC	TRUE	reported	igd	0.00596287	20.4314
4.35e-06	4	68686165	3408	0.809	0.1758	ebi-a-GCST90001657	rs73829619	G	T	0.0038	CD28+ DN (CD4-CD8-) AC	TRUE	reported	igd	0.00617546	21.1643
2.87e-06	6	90657536	3408	0.1053	0.02247	ebi-a-GCST90001657	rs3757248	T	C	0.3718	CD28+ DN (CD4-CD8-) AC	TRUE	reported	igd	0.00640268	21.948
2.54e-06	9	4488885	3408	-0.5354	0.1136	ebi-a-GCST90001657	rs111474820	G	T	0.0089	CD28+ DN (CD4-CD8-) AC	TRUE	reported	igd	0.00647558	22.1996
1.42e-07	10	87516854	3408	0.2735	0.05186	ebi-a-GCST90001657	rs11818898	G	C	0.0467	CD28+ DN (CD4-CD8-) AC	TRUE	reported	igd	0.00809506	27.7968
6.23e-06	11	77173517	3408	0.1469	0.03246	ebi-a-GCST90001657	rs116884829	G	A	0.132	CD28+ DN (CD4-CD8-) AC	TRUE	reported	igd	0.00597372	20.4688
8.73e-06	11	71242209	3408	-0.09693	0.02177	ebi-a-GCST90001657	rs7128994	G	A	0.4303	CD28+ DN (CD4-CD8-) AC	TRUE	reported	igd	0.00578337	19.8127
2.49e-06	14	101688448	3408	0.2194	0.04651	ebi-a-GCST90001657	rs57672161	T	C	0.0591	CD28+ DN (CD4-CD8-) AC	TRUE	reported	igd	0.00648716	22.2395
3.84e-06	17	70401476	3408	0.1884	0.04071	ebi-a-GCST90001657	rs7214041	T	C	0.0738	CD28+ DN (CD4-CD8-) AC	TRUE	reported	igd	0.0062451	21.4045
2.88e-07	20	16812087	3408	0.9508	0.1849	ebi-a-GCST90001657	rs6044409	A	G	0.0034	CD28+ DN (CD4-CD8-) AC	TRUE	reported	igd	0.00769925	26.4271
4.73e-06	1	168745427	3440	0.1713	0.03736	ebi-a-GCST90001658	rs6686124	G	A	0.1272	CD39+ CD4+ %T cell	TRUE	reported	igd	0.0060743	21.0111
3.49e-06	3	116305711	3440	-0.625	0.1345	ebi-a-GCST90001658	rs115665382	A	T	0.0087	CD39+ CD4+ %T cell	TRUE	reported	igd	0.00623792	21.5806
2.38e-06	3	145230069	3440	-0.5776	0.1222	ebi-a-GCST90001658	rs74346764	A	G	0.0102	CD39+ CD4+ %T cell	TRUE	reported	igd	0.00645271	22.3285
2.84e-06	4	4345603	3440	0.2137	0.04557	ebi-a-GCST90001658	rs114309505	G	A	0.0778	CD39+ CD4+ %T cell	TRUE	reported	igd	0.00635221	21.9785
3.91e-06	6	113160344	3440	0.2206	0.04771	ebi-a-GCST90001658	rs62421103	T	G	0.0727	CD39+ CD4+ %T cell	TRUE	reported	igd	0.00617651	21.3668
8.36e-07	6	126445961	3440	-0.1429	0.02896	ebi-a-GCST90001658	rs6569455	G	A	0.2307	CD39+ CD4+ %T cell	TRUE	reported	igd	0.00702823	24.3341
6.6e-06	6	7730944	3440	0.118	0.02615	ebi-a-GCST90001658	rs7753111	G	A	0.3177	CD39+ CD4+ %T cell	TRUE	reported	igd	0.00588436	20.3502
1.6e-06	7	156739135	3440	-0.1194	0.02484	ebi-a-GCST90001658	rs2907958	A	G	0.6099	CD39+ CD4+ %T cell	TRUE	reported	igd	0.00667175	23.0915
4.68e-06	8	10090715	3440	-0.3512	0.07659	ebi-a-GCST90001658	rs150315125	T	A	0.0297	CD39+ CD4+ %T cell	TRUE	reported	igd	0.00607519	21.0142
5.51e-06	8	113175429	3440	-0.1588	0.03489	ebi-a-GCST90001658	rs34664008	C	A	0.1426	CD39+ CD4+ %T cell	TRUE	reported	igd	0.00598595	20.7036
6.37e-06	9	16186705	3440	0.1112	0.0246	ebi-a-GCST90001658	rs1999472	G	A	0.5305	CD39+ CD4+ %T cell	TRUE	reported	igd	0.00590485	20.4215
7.61e-15	10	95850055	3440	0.6746	0.08639	ebi-a-GCST90001658	rs145557266	G	A	0.0211	CD39+ CD4+ %T cell	TRUE	reported	igd	0.0174171	60.9415
1.6e-07	10	80308802	3440	-0.1294	0.02464	ebi-a-GCST90001658	rs10762791	G	T	0.5113	CD39+ CD4+ %T cell	TRUE	reported	igd	0.00795354	27.5635
8.29e-06	10	110589119	3440	-1.767	0.3957	ebi-a-GCST90001658	rs150156752	C	T	0.0009	CD39+ CD4+ %T cell	TRUE	reported	igd	0.00576331	19.9291
3.61e-06	10	99527224	3440	-0.291	0.06271	ebi-a-GCST90001658	rs144769320	T	C	0.0417	CD39+ CD4+ %T cell	TRUE	reported	igd	0.00622077	21.5209
1e-200	10	97472570	3440	-0.9175	0.01908	ebi-a-GCST90001658	rs4918960	A	T	0.4863	CD39+ CD4+ %T cell	TRUE	reported	igd	0.401985	2311.02
8.53e-06	10	94513122	3440	-0.3241	0.07269	ebi-a-GCST90001658	rs61862821	A	G	0.0288	CD39+ CD4+ %T cell	TRUE	reported	igd	0.00574576	19.8681
4.75e-24	10	96998688	3440	0.2592	0.02544	ebi-a-GCST90001658	rs12778797	C	T	0.3836	CD39+ CD4+ %T cell	TRUE	reported	igd	0.0292931	103.749
2.29e-08	10	95830221	3440	0.4814	0.08593	ebi-a-GCST90001658	rs61886297	A	G	0.0212	CD39+ CD4+ %T cell	TRUE	reported	igd	0.00904107	31.3668
3.17e-60	10	97741071	3440	-0.3969	0.02378	ebi-a-GCST90001658	rs10882701	C	A	0.5141	CD39+ CD4+ %T cell	TRUE	reported	igd	0.0749139	278.411
1.06e-21	10	97070694	3440	-0.2419	0.0251	ebi-a-GCST90001658	rs1410600	T	C	0.4068	CD39+ CD4+ %T cell	TRUE	reported	igd	0.0262903	92.8264
2.69e-06	10	68351521	3440	-0.6106	0.1299	ebi-a-GCST90001658	rs11598645	C	T	0.011	CD39+ CD4+ %T cell	TRUE	reported	igd	0.00638199	22.0822
9.27e-27	10	98158952	3440	0.6181	0.05724	ebi-a-GCST90001658	rs114844216	C	T	0.0464	CD39+ CD4+ %T cell	TRUE	reported	igd	0.0327856	116.537
1.05e-06	14	104575130	3440	-0.191	0.03906	ebi-a-GCST90001658	rs12587599	T	C	0.1042	CD39+ CD4+ %T cell	TRUE	reported	igd	0.00690296	23.8973
5.16e-06	15	59639147	3440	-0.1396	0.03057	ebi-a-GCST90001658	rs55992940	C	T	0.7988	CD39+ CD4+ %T cell	TRUE	reported	igd	0.00602555	20.8414
1.47e-06	16	1037963	3440	-2.463	0.5107	ebi-a-GCST90001658	rs151077900	C	G	0.0004	CD39+ CD4+ %T cell	TRUE	reported	igd	0.00671602	23.2458
5.49e-06	17	35962041	3440	0.1314	0.02886	ebi-a-GCST90001658	rs118130438	T	C	0.2365	CD39+ CD4+ %T cell	TRUE	reported	igd	0.00599005	20.7179
8.71e-07	17	75220287	3440	0.1439	0.0292	ebi-a-GCST90001658	rs11658050	T	C	0.2094	CD39+ CD4+ %T cell	TRUE	reported	igd	0.00701039	24.2719
2.89e-06	18	39828718	3440	-2.978	0.6354	ebi-a-GCST90001658	rs75420474	C	T	0.0003	CD39+ CD4+ %T cell	TRUE	reported	igd	0.00634501	21.9534
1.82e-06	19	43539305	3440	-2.568	0.5373	ebi-a-GCST90001658	rs144764562	A	G	0.0004	CD39+ CD4+ %T cell	TRUE	reported	igd	0.00659665	22.8299
6e-06	20	52558849	3440	0.1288	0.02841	ebi-a-GCST90001658	rs2286306	G	A	0.2262	CD39+ CD4+ %T cell	TRUE	reported	igd	0.00593941	20.5417
7.18e-06	20	16016296	3440	-0.5461	0.1215	ebi-a-GCST90001658	rs144700141	A	G	0.0099	CD39+ CD4+ %T cell	TRUE	reported	igd	0.00583835	20.1901
1.68e-06	1	65028833	3440	-0.4404	0.09181	ebi-a-GCST90001659	rs116034038	G	C	0.016	CD39+ CD4+ %CD4+	TRUE	reported	igd	0.00664448	22.9965
9.41e-06	2	77501356	3440	0.4688	0.1057	ebi-a-GCST90001659	rs78390127	C	T	0.0121	CD39+ CD4+ %CD4+	TRUE	reported	igd	0.00568578	19.6595
8.67e-06	2	60655811	3440	0.2216	0.04974	ebi-a-GCST90001659	rs117667220	A	G	0.0658	CD39+ CD4+ %CD4+	TRUE	reported	igd	0.00573682	19.837
4.32e-06	2	5560128	3440	-0.1215	0.0264	ebi-a-GCST90001659	rs10184974	T	C	0.2904	CD39+ CD4+ %CD4+	TRUE	reported	igd	0.00611956	21.1686
3.73e-07	3	145230069	3440	-0.6221	0.1222	ebi-a-GCST90001659	rs74346764	A	G	0.0102	CD39+ CD4+ %CD4+	TRUE	reported	igd	0.00747756	25.9015
7.56e-06	4	89266460	3440	-0.4495	0.1002	ebi-a-GCST90001659	rs12648210	G	A	0.0145	CD39+ CD4+ %CD4+	TRUE	reported	igd	0.00581611	20.1127
4.11e-06	7	156739135	3440	-0.1147	0.02485	ebi-a-GCST90001659	rs2907958	A	G	0.6099	CD39+ CD4+ %CD4+	TRUE	reported	igd	0.00615509	21.2922
7.01e-06	7	53796473	3440	-0.7852	0.1745	ebi-a-GCST90001659	rs139405606	C	T	0.0045	CD39+ CD4+ %CD4+	TRUE	reported	igd	0.00585144	20.2356
9e-06	8	135708247	3440	0.1733	0.03898	ebi-a-GCST90001659	rs11784945	G	C	0.1032	CD39+ CD4+ %CD4+	TRUE	reported	igd	0.00571303	19.7543
7.85e-07	8	113175429	3440	-0.1726	0.03487	ebi-a-GCST90001659	rs34664008	C	A	0.1426	CD39+ CD4+ %CD4+	TRUE	reported	igd	0.00707191	24.4864
1.38e-06	10	96576314	3440	-0.4543	0.09394	ebi-a-GCST90001659	rs147888698	T	A	0.0174	CD39+ CD4+ %CD4+	TRUE	reported	igd	0.00675279	23.3739
4.54e-61	10	97741071	3440	-0.3997	0.02377	ebi-a-GCST90001659	rs10882701	C	A	0.5141	CD39+ CD4+ %CD4+	TRUE	reported	igd	0.0759531	282.59
2.62e-30	10	98158952	3440	0.6597	0.05711	ebi-a-GCST90001659	rs114844216	C	T	0.0464	CD39+ CD4+ %CD4+	TRUE	reported	igd	0.0373407	133.357
4.52e-06	10	99527224	3440	-0.2881	0.06272	ebi-a-GCST90001659	rs144769320	T	C	0.0417	CD39+ CD4+ %CD4+	TRUE	reported	igd	0.00609622	21.0873
2.5e-06	10	100118038	3440	-0.3492	0.07405	ebi-a-GCST90001659	rs61873892	T	C	0.0294	CD39+ CD4+ %CD4+	TRUE	reported	igd	0.00642305	22.2252
8.4e-18	10	95850055	3440	0.7452	0.08624	ebi-a-GCST90001659	rs145557266	G	A	0.0211	CD39+ CD4+ %CD4+	TRUE	reported	igd	0.0212444	74.6235
1.46e-22	10	96998688	3440	0.2506	0.02546	ebi-a-GCST90001659	rs12778797	C	T	0.3836	CD39+ CD4+ %CD4+	TRUE	reported	igd	0.0273921	96.8262
9.26e-07	10	80308802	3440	-0.1212	0.02466	ebi-a-GCST90001659	rs10762791	G	T	0.5113	CD39+ CD4+ %CD4+	TRUE	reported	igd	0.00697303	24.1416
6.83e-08	10	95830221	3440	0.4649	0.08597	ebi-a-GCST90001659	rs61886297	A	G	0.0212	CD39+ CD4+ %CD4+	TRUE	reported	igd	0.00842928	29.2262
2.18e-22	10	97070694	3440	-0.2459	0.02509	ebi-a-GCST90001659	rs1410600	T	C	0.4068	CD39+ CD4+ %CD4+	TRUE	reported	igd	0.0271642	95.9982
1e-200	10	97472570	3440	-0.9258	0.01897	ebi-a-GCST90001659	rs4918960	A	T	0.4863	CD39+ CD4+ %CD4+	TRUE	reported	igd	0.409114	2380.38
6.72e-06	11	108602539	3440	-0.3868	0.08578	ebi-a-GCST90001659	rs74773804	A	G	0.0201	CD39+ CD4+ %CD4+	TRUE	reported	igd	0.00587602	20.3211
3.17e-06	14	104575130	3440	-0.1824	0.03908	ebi-a-GCST90001659	rs12587599	T	C	0.1042	CD39+ CD4+ %CD4+	TRUE	reported	igd	0.00629275	21.7715
7.14e-06	15	81451157	3440	-0.465	0.1034	ebi-a-GCST90001659	rs184287492	A	G	0.0138	CD39+ CD4+ %CD4+	TRUE	reported	igd	0.00584468	20.2121
5.63e-07	17	30347397	3440	0.1695	0.03382	ebi-a-GCST90001659	rs2008368	C	T	0.1487	CD39+ CD4+ %CD4+	TRUE	reported	igd	0.00724893	25.1038
1.5e-06	17	75220287	3440	0.1408	0.02921	ebi-a-GCST90001659	rs11658050	T	C	0.2094	CD39+ CD4+ %CD4+	TRUE	reported	igd	0.00670904	23.2215
2.01e-06	21	29333825	3440	-2.79	0.586	ebi-a-GCST90001659	rs142629161	C	A	0.0003	CD39+ CD4+ %CD4+	TRUE	reported	igd	0.0065464	22.6548
9.37e-06	1	168744353	3408	0.1562	0.03519	ebi-a-GCST90001660	rs10800381	T	C	0.1643	CD39+ CD4+ AC	TRUE	reported	igd	0.00574805	19.691
9.4e-06	2	123442119	3408	1.095	0.2467	ebi-a-GCST90001660	rs191265355	C	T	0.0028	CD39+ CD4+ AC	TRUE	reported	igd	0.00574761	19.6895
3.18e-06	3	60364770	3408	-0.1208	0.02589	ebi-a-GCST90001660	rs11718018	C	T	0.4134	CD39+ CD4+ AC	TRUE	reported	igd	0.00634753	21.7578
5.82e-07	5	6231929	3408	1.022	0.204	ebi-a-GCST90001660	rs138807420	T	A	0.0034	CD39+ CD4+ AC	TRUE	reported	igd	0.00731064	25.0834
5.37e-06	6	119638473	3408	2.034	0.4463	ebi-a-GCST90001660	rs72968495	C	T	0.0007	CD39+ CD4+ AC	TRUE	reported	igd	0.00605773	20.7584
4.73e-06	6	113160344	3408	0.2313	0.05047	ebi-a-GCST90001660	rs62421103	T	G	0.0712	CD39+ CD4+ AC	TRUE	reported	igd	0.00612515	20.9908
6.27e-06	7	80556308	3408	0.2554	0.05646	ebi-a-GCST90001660	rs113087753	A	G	0.0524	CD39+ CD4+ AC	TRUE	reported	igd	0.00596844	20.4506
7.26e-06	7	1172869	3408	0.3142	0.06993	ebi-a-GCST90001660	rs57516532	T	C	0.0342	CD39+ CD4+ AC	TRUE	reported	igd	0.00588872	20.1758
4.69e-07	7	23203415	3408	-0.3243	0.06424	ebi-a-GCST90001660	rs139577399	C	T	0.0414	CD39+ CD4+ AC	TRUE	reported	igd	0.00742246	25.4699
2.15e-06	7	126248228	3408	0.2207	0.04649	ebi-a-GCST90001660	rs78027772	A	G	0.0848	CD39+ CD4+ AC	TRUE	reported	igd	0.00656937	22.5232
7.73e-06	8	9606332	3408	-0.3193	0.07127	ebi-a-GCST90001660	rs35163827	G	A	0.0392	CD39+ CD4+ AC	TRUE	reported	igd	0.0058551	20.0599
5.28e-06	9	86052403	3408	0.5331	0.1169	ebi-a-GCST90001660	rs74791100	C	T	0.0123	CD39+ CD4+ AC	TRUE	reported	igd	0.00606522	20.7842
3.85e-59	10	97741071	3408	-0.4118	0.0249	ebi-a-GCST90001660	rs10882701	C	A	0.5139	CD39+ CD4+ AC	TRUE	reported	igd	0.074293	273.35
2.66e-25	10	98158952	3408	0.6311	0.06024	ebi-a-GCST90001660	rs114844216	C	T	0.0459	CD39+ CD4+ AC	TRUE	reported	igd	0.0312004	109.691
1e-200	10	97472570	3408	-0.9198	0.02052	ebi-a-GCST90001660	rs4918960	A	T	0.4862	CD39+ CD4+ AC	TRUE	reported	igd	0.370898	2008.06
2.12e-08	10	99461284	3408	-0.275	0.04897	ebi-a-GCST90001660	rs1002938	T	A	0.0776	CD39+ CD4+ AC	TRUE	reported	igd	0.00916865	31.5174
3.36e-06	10	109471331	3408	-0.199	0.04274	ebi-a-GCST90001660	rs2251521	T	C	0.1021	CD39+ CD4+ AC	TRUE	reported	igd	0.00632097	21.6662
3.12e-21	10	96998688	3408	0.2544	0.02672	ebi-a-GCST90001660	rs12778797	C	T	0.3841	CD39+ CD4+ AC	TRUE	reported	igd	0.0259096	90.5954
5.74e-06	10	68351521	3408	-0.6196	0.1364	ebi-a-GCST90001660	rs11598645	C	T	0.011	CD39+ CD4+ AC	TRUE	reported	igd	0.00601829	20.6224
7.02e-06	10	98925325	3408	0.2664	0.05919	ebi-a-GCST90001660	rs112392069	T	A	0.0491	CD39+ CD4+ AC	TRUE	reported	igd	0.00590879	20.245
4.96e-06	10	82674931	3408	-0.1207	0.0264	ebi-a-GCST90001660	rs10882324	T	C	0.3498	CD39+ CD4+ AC	TRUE	reported	igd	0.00609609	20.8906
2.46e-18	10	95850055	3408	0.7936	0.09034	ebi-a-GCST90001660	rs145557266	G	A	0.021	CD39+ CD4+ AC	TRUE	reported	igd	0.0221421	77.1238
1.2e-19	10	97070694	3408	-0.2402	0.02632	ebi-a-GCST90001660	rs1410600	T	C	0.4073	CD39+ CD4+ AC	TRUE	reported	igd	0.0238555	83.2376
2.08e-06	10	108095070	3408	-0.1393	0.0293	ebi-a-GCST90001660	rs821702	G	A	0.7525	CD39+ CD4+ AC	TRUE	reported	igd	0.00658865	22.5898
3.49e-06	11	44646709	3408	-1.428	0.3074	ebi-a-GCST90001660	rs140503524	T	C	0.0021	CD39+ CD4+ AC	TRUE	reported	igd	0.00629228	21.5672
7.08e-07	13	84031916	3408	0.156	0.03139	ebi-a-GCST90001660	rs4321083	A	G	0.2139	CD39+ CD4+ AC	TRUE	reported	igd	0.007195	24.6838
9.88e-06	14	57103379	3408	0.5315	0.1201	ebi-a-GCST90001660	rs17091864	G	A	0.0123	CD39+ CD4+ AC	TRUE	reported	igd	0.0057139	19.5734
4.99e-06	17	41137136	3408	0.1983	0.04337	ebi-a-GCST90001660	rs149951966	C	T	0.1034	CD39+ CD4+ AC	TRUE	reported	igd	0.00609693	20.8935
7.48e-07	17	75229883	3408	0.1441	0.02906	ebi-a-GCST90001660	rs8076447	A	G	0.2515	CD39+ CD4+ AC	TRUE	reported	igd	0.00716333	24.5743
5.48e-06	19	1092511	3408	-0.1181	0.02594	ebi-a-GCST90001660	rs59143200	C	T	0.4325	CD39+ CD4+ AC	TRUE	reported	igd	0.00604543	20.716
2.11e-06	1	239777743	3440	-1.173	0.2469	ebi-a-GCST90001661	rs75436543	T	C	0.0025	CD28- CD8dim %T cell	TRUE	reported	igd	0.00651861	22.558
1.54e-08	2	111808558	3440	-0.1604	0.02829	ebi-a-GCST90001661	rs12986962	G	A	0.2827	CD28- CD8dim %T cell	TRUE	reported	igd	0.00925859	32.1285
4.96e-06	2	7793905	3440	0.9405	0.2056	ebi-a-GCST90001661	rs115545560	G	C	0.0039	CD28- CD8dim %T cell	TRUE	reported	igd	0.00604615	20.9131
9.51e-07	2	147306619	3440	0.2263	0.04608	ebi-a-GCST90001661	rs115125396	C	T	0.0852	CD28- CD8dim %T cell	TRUE	reported	igd	0.00696228	24.1041
7.86e-06	3	44822675	3440	-0.9685	0.2164	ebi-a-GCST90001661	rs7634877	A	G	0.0033	CD28- CD8dim %T cell	TRUE	reported	igd	0.00578902	20.0185
9.14e-06	3	134126390	3440	-0.2605	0.05862	ebi-a-GCST90001661	rs116411882	T	G	0.0531	CD28- CD8dim %T cell	TRUE	reported	igd	0.00570794	19.7366
4.68e-06	3	137321623	3440	0.1339	0.02919	ebi-a-GCST90001661	rs1561856	T	C	0.2692	CD28- CD8dim %T cell	TRUE	reported	igd	0.00607976	21.0301
8.81e-07	5	95628918	3440	-0.1312	0.02663	ebi-a-GCST90001661	rs4869279	A	G	0.3587	CD28- CD8dim %T cell	TRUE	reported	igd	0.0070067	24.259
6.06e-08	6	101435600	3440	0.3121	0.05748	ebi-a-GCST90001661	rs113075410	G	A	0.0541	CD28- CD8dim %T cell	TRUE	reported	igd	0.00849746	29.4647
3.07e-06	6	159051908	3440	0.1229	0.02629	ebi-a-GCST90001661	rs9457418	T	C	0.4138	CD28- CD8dim %T cell	TRUE	reported	igd	0.00631268	21.8409
3.6e-06	6	45300097	3440	-0.246	0.053	ebi-a-GCST90001661	rs115695595	T	A	0.0626	CD28- CD8dim %T cell	TRUE	reported	igd	0.0062237	21.5311
2.61e-06	6	103174948	3440	0.2818	0.05987	ebi-a-GCST90001661	rs182663933	C	T	0.0499	CD28- CD8dim %T cell	TRUE	reported	igd	0.00639907	22.1417
1.47e-09	6	101980039	3440	0.4819	0.07946	ebi-a-GCST90001661	rs117147408	G	A	0.0273	CD28- CD8dim %T cell	TRUE	reported	igd	0.0105789	36.759
2.45e-06	7	51947089	3440	0.3132	0.06634	ebi-a-GCST90001661	rs626030	G	T	0.961	CD28- CD8dim %T cell	TRUE	reported	igd	0.00643768	22.2761
6.61e-06	8	145057868	3440	0.1185	0.02626	ebi-a-GCST90001661	rs11544989	G	A	0.6156	CD28- CD8dim %T cell	TRUE	reported	igd	0.00588472	20.3514
1.89e-06	11	81817326	3440	-0.1262	0.02644	ebi-a-GCST90001661	rs12360943	C	G	0.3923	CD28- CD8dim %T cell	TRUE	reported	igd	0.00657916	22.769
6.06e-06	12	10807555	3440	0.2387	0.05269	ebi-a-GCST90001661	rs117661587	T	C	0.0616	CD28- CD8dim %T cell	TRUE	reported	igd	0.00593071	20.5114
4.4e-06	13	78180771	3440	0.1183	0.02572	ebi-a-GCST90001661	rs2274015	T	C	0.5308	CD28- CD8dim %T cell	TRUE	reported	igd	0.00611233	21.1434
5.3e-06	14	51308539	3440	0.176	0.03861	ebi-a-GCST90001661	rs142716558	G	A	0.1294	CD28- CD8dim %T cell	TRUE	reported	igd	0.00600415	20.767
2.25e-06	14	66292007	3440	0.4705	0.09932	ebi-a-GCST90001661	rs7152367	A	G	0.0161	CD28- CD8dim %T cell	TRUE	reported	igd	0.00648132	22.4281
3.91e-09	17	33814758	3440	-0.2225	0.0377	ebi-a-GCST90001661	rs4796089	C	T	0.1343	CD28- CD8dim %T cell	TRUE	reported	igd	0.0100241	34.8117
8.52e-06	19	17901533	3440	0.2598	0.05827	ebi-a-GCST90001661	rs111748563	G	A	0.0501	CD28- CD8dim %T cell	TRUE	reported	igd	0.00574549	19.8672
2.19e-06	19	3059754	3440	0.3968	0.08367	ebi-a-GCST90001661	rs12185529	A	G	0.0234	CD28- CD8dim %T cell	TRUE	reported	igd	0.00649554	22.4777
8.38e-06	21	16234888	3440	0.1285	0.02879	ebi-a-GCST90001661	rs976051	G	C	0.7384	CD28- CD8dim %T cell	TRUE	reported	igd	0.0057578	19.91
3.01e-06	22	43169818	3440	-0.1247	0.02667	ebi-a-GCST90001661	rs13054887	C	T	0.3499	CD28- CD8dim %T cell	TRUE	reported	igd	0.00631505	21.8491
4.13e-07	2	111807677	3440	-0.1601	0.03155	ebi-a-GCST90001662	rs2009581	A	G	0.1872	CD28- CD8dim %CD8dim	TRUE	reported	igd	0.00742996	25.7354
7.27e-06	2	106923501	3440	0.1123	0.025	ebi-a-GCST90001662	rs12470307	G	A	0.4638	CD28- CD8dim %CD8dim	TRUE	reported	igd	0.00583151	20.1663
2.24e-06	2	147306619	3440	0.2113	0.0446	ebi-a-GCST90001662	rs115125396	C	T	0.0852	CD28- CD8dim %CD8dim	TRUE	reported	igd	0.00648256	22.4324
6.99e-06	3	46753355	3440	0.1625	0.0361	ebi-a-GCST90001662	rs7649029	G	A	0.1472	CD28- CD8dim %CD8dim	TRUE	reported	igd	0.00585576	20.2507
1.22e-06	4	182642975	3440	-1.192	0.2451	ebi-a-GCST90001662	rs147207959	T	C	0.0023	CD28- CD8dim %CD8dim	TRUE	reported	igd	0.0068286	23.6381
3.98e-07	4	169596133	3440	-0.1373	0.02702	ebi-a-GCST90001662	rs2710824	T	C	0.293	CD28- CD8dim %CD8dim	TRUE	reported	igd	0.00745014	25.8058
1.2e-06	5	95628918	3440	-0.126	0.0259	ebi-a-GCST90001662	rs4869279	A	G	0.3587	CD28- CD8dim %CD8dim	TRUE	reported	igd	0.00683291	23.6532
9.75e-07	6	32329150	3440	-0.1841	0.03752	ebi-a-GCST90001662	rs137931178	G	A	0.1794	CD28- CD8dim %CD8dim	TRUE	reported	igd	0.00695016	24.0619
2.62e-06	7	37829371	3440	0.3425	0.07276	ebi-a-GCST90001662	rs142531546	T	C	0.0317	CD28- CD8dim %CD8dim	TRUE	reported	igd	0.00640013	22.1454
6.2e-06	9	104945924	3440	-4.194	0.9266	ebi-a-GCST90001662	rs140865509	C	T	0.0001	CD28- CD8dim %CD8dim	TRUE	reported	igd	0.00592018	20.4748
3.99e-06	12	33034357	3440	0.1559	0.03374	ebi-a-GCST90001662	rs2389116	T	A	0.8317	CD28- CD8dim %CD8dim	TRUE	reported	igd	0.00616817	21.3378
7.53e-06	14	102846088	3440	0.2355	0.05251	ebi-a-GCST90001662	rs149704972	A	T	0.0618	CD28- CD8dim %CD8dim	TRUE	reported	igd	0.00581309	20.1023
7.31e-06	16	30933851	3440	-1.993	0.4438	ebi-a-GCST90001662	rs76919728	G	T	0.0009	CD28- CD8dim %CD8dim	TRUE	reported	igd	0.00582831	20.1552
4.32e-10	17	33814758	3440	-0.2283	0.03646	ebi-a-GCST90001662	rs4796089	C	T	0.1343	CD28- CD8dim %CD8dim	TRUE	reported	igd	0.0112693	39.1855
6.19e-06	18	21116999	3440	-4.194	0.9266	ebi-a-GCST90001662	rs1788822	G	C	0.0001	CD28- CD8dim %CD8dim	TRUE	reported	igd	0.00592018	20.4748
9.03e-06	22	31767385	3440	0.2299	0.05172	ebi-a-GCST90001662	rs117082312	G	A	0.065	CD28- CD8dim %CD8dim	TRUE	reported	igd	0.00571104	19.7473
7.46e-06	1	239777743	3408	-1.111	0.2476	ebi-a-GCST90001663	rs75436543	T	C	0.0025	CD28- CD8dim AC	TRUE	reported	igd	0.00587312	20.122
3.59e-08	2	111808558	3408	-0.1568	0.0284	ebi-a-GCST90001663	rs12986962	G	A	0.2826	CD28- CD8dim AC	TRUE	reported	igd	0.0088652	30.465
5e-06	2	147306619	3408	0.2114	0.04624	ebi-a-GCST90001663	rs115125396	C	T	0.0855	CD28- CD8dim AC	TRUE	reported	igd	0.00609564	20.8891
4.03e-06	2	7451357	3408	0.9354	0.2026	ebi-a-GCST90001663	rs139090356	G	A	0.004	CD28- CD8dim AC	TRUE	reported	igd	0.00621596	21.304
8.96e-06	3	74344603	3408	0.5682	0.1277	ebi-a-GCST90001663	rs79597088	A	G	0.0103	CD28- CD8dim AC	TRUE	reported	igd	0.00577571	19.7864
7.19e-06	3	191611972	3408	-0.1164	0.02589	ebi-a-GCST90001663	rs9836603	T	C	0.3804	CD28- CD8dim AC	TRUE	reported	igd	0.00589622	20.2017
2.22e-06	5	95643248	3408	-0.1263	0.02665	ebi-a-GCST90001663	rs7448311	C	T	0.3703	CD28- CD8dim AC	TRUE	reported	igd	0.00654727	22.4469
3.82e-06	6	91469768	3408	-0.1732	0.03742	ebi-a-GCST90001663	rs12204116	C	T	0.1389	CD28- CD8dim AC	TRUE	reported	igd	0.00624694	21.4108
4.28e-06	6	32586922	3408	-0.1446	0.0314	ebi-a-GCST90001663	rs13207893	C	T	0.2961	CD28- CD8dim AC	TRUE	reported	igd	0.0061842	21.1945
8.62e-08	6	102294761	3408	0.4038	0.07526	ebi-a-GCST90001663	rs139249541	G	A	0.0314	CD28- CD8dim AC	TRUE	reported	igd	0.00837629	28.7706
3.87e-07	6	101593157	3408	0.3929	0.07727	ebi-a-GCST90001663	rs79122093	G	A	0.029	CD28- CD8dim AC	TRUE	reported	igd	0.0075294	25.8397
5.36e-06	6	45300097	3408	-0.243	0.05333	ebi-a-GCST90001663	rs115695595	T	A	0.0625	CD28- CD8dim AC	TRUE	reported	igd	0.00605525	20.7498
4.62e-06	6	25330739	3408	0.5414	0.118	ebi-a-GCST90001663	rs111273508	A	G	0.0117	CD28- CD8dim AC	TRUE	reported	igd	0.00613901	21.0386
4.82e-06	7	51947089	3408	0.3043	0.06645	ebi-a-GCST90001663	rs626030	G	T	0.9607	CD28- CD8dim AC	TRUE	reported	igd	0.00611576	20.9584
2.73e-06	7	105345398	3408	-0.1242	0.02643	ebi-a-GCST90001663	rs535307	G	A	0.636	CD28- CD8dim AC	TRUE	reported	igd	0.0064379	22.0696
6.41e-06	7	17214739	3408	0.5035	0.1114	ebi-a-GCST90001663	rs76396396	A	T	0.0135	CD28- CD8dim AC	TRUE	reported	igd	0.00595845	20.4161
2.94e-06	8	123562235	3408	-0.6397	0.1366	ebi-a-GCST90001663	rs10107063	C	T	0.0091	CD28- CD8dim AC	TRUE	reported	igd	0.0063939	21.9178
5.06e-06	10	72360387	3408	0.2001	0.04379	ebi-a-GCST90001663	rs35947132	A	G	0.0942	CD28- CD8dim AC	TRUE	reported	igd	0.00608964	20.8684
1.14e-06	10	133227859	3408	1.692	0.347	ebi-a-GCST90001663	rs80109323	T	C	0.0013	CD28- CD8dim AC	TRUE	reported	igd	0.00692824	23.7622
8.57e-06	10	96989103	3408	-0.128	0.02872	ebi-a-GCST90001663	rs483239	T	C	0.2931	CD28- CD8dim AC	TRUE	reported	igd	0.00579466	19.8516
1.58e-06	11	81903744	3408	-0.1279	0.02659	ebi-a-GCST90001663	rs7937886	T	G	0.3787	CD28- CD8dim AC	TRUE	reported	igd	0.00674321	23.1233
3.53e-06	12	16263287	3408	-0.2226	0.04792	ebi-a-GCST90001663	rs10772894	G	A	0.0753	CD28- CD8dim AC	TRUE	reported	igd	0.00629182	21.5656
2.12e-06	13	85954085	3408	0.1712	0.03605	ebi-a-GCST90001663	rs7990259	G	A	0.8499	CD28- CD8dim AC	TRUE	reported	igd	0.00657405	22.5394
2.35e-06	14	66292007	3408	0.4723	0.09988	ebi-a-GCST90001663	rs7152367	A	G	0.0161	CD28- CD8dim AC	TRUE	reported	igd	0.00651837	22.3472
1.05e-10	17	33803592	3408	0.1662	0.02565	ebi-a-GCST90001663	rs58745116	A	G	0.5219	CD28- CD8dim AC	TRUE	reported	igd	0.0121694	41.9597
2.43e-06	19	3059754	3408	0.3958	0.08382	ebi-a-GCST90001663	rs12185529	A	G	0.0235	CD28- CD8dim AC	TRUE	reported	igd	0.00650017	22.2844
1.99e-06	19	17901533	3408	0.2783	0.05843	ebi-a-GCST90001663	rs111748563	G	A	0.0503	CD28- CD8dim AC	TRUE	reported	igd	0.00661262	22.6725
6.14e-06	22	41271935	3408	-0.8597	0.1898	ebi-a-GCST90001663	rs142837365	G	A	0.0044	CD28- CD8dim AC	TRUE	reported	igd	0.00598405	20.5044
9.59e-08	1	195825276	3440	-0.4098	0.07665	ebi-a-GCST90001664	rs7530076	A	G	0.9749	CD28+ CD45RA+ CD8dim %T cell	TRUE	reported	igd	0.00824076	28.5672
3.99e-07	1	195875605	3440	0.6208	0.1222	ebi-a-GCST90001664	rs34645541	A	C	0.0094	CD28+ CD45RA+ CD8dim %T cell	TRUE	reported	igd	0.00744657	25.7934
1.3e-10	1	194010208	3440	1.164	0.1805	ebi-a-GCST90001664	rs116794175	C	T	0.0042	CD28+ CD45RA+ CD8dim %T cell	TRUE	reported	igd	0.0119447	41.5622
9.14e-26	1	198283058	3440	2.523	0.2385	ebi-a-GCST90001664	rs541367304	A	G	0.0032	CD28+ CD45RA+ CD8dim %T cell	TRUE	reported	igd	0.0315062	111.842
4.58e-06	1	191433917	3440	0.349	0.07604	ebi-a-GCST90001664	rs1341624	T	C	0.0253	CD28+ CD45RA+ CD8dim %T cell	TRUE	reported	igd	0.00608635	21.053
8.34e-06	1	160654786	3440	0.1379	0.0309	ebi-a-GCST90001664	rs1980606	A	G	0.1676	CD28+ CD45RA+ CD8dim %T cell	TRUE	reported	igd	0.00575633	19.9049
1.02e-13	1	199999121	3440	1.303	0.1744	ebi-a-GCST90001664	rs11579717	A	G	0.0044	CD28+ CD45RA+ CD8dim %T cell	TRUE	reported	igd	0.0159679	55.7883
2.27e-11	2	38897249	3440	0.1724	0.02569	ebi-a-GCST90001664	rs12712610	G	A	0.2977	CD28+ CD45RA+ CD8dim %T cell	TRUE	reported	igd	0.0129223	45.0084
4.25e-06	2	189898847	3440	0.3541	0.07687	ebi-a-GCST90001664	rs78905646	A	G	0.023	CD28+ CD45RA+ CD8dim %T cell	TRUE	reported	igd	0.00613068	21.2073
4.5e-06	2	240520878	3440	-0.1252	0.02726	ebi-a-GCST90001664	rs7557121	T	C	0.235	CD28+ CD45RA+ CD8dim %T cell	TRUE	reported	igd	0.00609458	21.0816
2.21e-10	2	87058580	3440	0.1726	0.02712	ebi-a-GCST90001664	rs4832054	A	G	0.243	CD28+ CD45RA+ CD8dim %T cell	TRUE	reported	igd	0.0116375	40.4809
8.41e-17	2	38921934	3440	0.1951	0.02331	ebi-a-GCST90001664	rs7583259	G	C	0.502	CD28+ CD45RA+ CD8dim %T cell	TRUE	reported	igd	0.019958	70.0128
3.34e-09	2	38431267	3440	-0.267	0.04503	ebi-a-GCST90001664	rs79827501	T	G	0.0731	CD28+ CD45RA+ CD8dim %T cell	TRUE	reported	igd	0.0101168	35.1371
3.46e-06	3	13489292	3440	0.1265	0.02721	ebi-a-GCST90001664	rs468979	C	T	0.7549	CD28+ CD45RA+ CD8dim %T cell	TRUE	reported	igd	0.00624375	21.6009
6.61e-08	3	84799491	3440	3.379	0.6241	ebi-a-GCST90001664	rs74577787	T	C	0.0003	CD28+ CD45RA+ CD8dim %T cell	TRUE	reported	igd	0.00844937	29.2965
3.98e-06	3	108545856	3440	-0.4031	0.08725	ebi-a-GCST90001664	rs73197004	A	G	0.019	CD28+ CD45RA+ CD8dim %T cell	TRUE	reported	igd	0.00616666	21.3325
1.26e-06	4	86967620	3440	3.727	0.7678	ebi-a-GCST90001664	rs114437347	C	G	0.0003	CD28+ CD45RA+ CD8dim %T cell	TRUE	reported	igd	0.00680299	23.5489
6.91e-06	4	25959751	3440	0.1679	0.03729	ebi-a-GCST90001664	rs17627427	T	C	0.1099	CD28+ CD45RA+ CD8dim %T cell	TRUE	reported	igd	0.00585877	20.2611
2.8e-06	5	19034933	3440	1.018	0.2169	ebi-a-GCST90001664	rs183337752	A	G	0.0029	CD28+ CD45RA+ CD8dim %T cell	TRUE	reported	igd	0.00636277	22.0153
4.11e-06	5	119666172	3440	0.1089	0.02361	ebi-a-GCST90001664	rs17480640	C	T	0.5573	CD28+ CD45RA+ CD8dim %T cell	TRUE	reported	igd	0.0061465	21.2623
5.65e-06	6	84554072	3440	3.721	0.8185	ebi-a-GCST90001664	rs113098887	A	C	0.0001	CD28+ CD45RA+ CD8dim %T cell	TRUE	reported	igd	0.00597203	20.6552
2.17e-06	6	31461613	3440	-0.1595	0.0336	ebi-a-GCST90001664	rs2252937	C	T	0.2231	CD28+ CD45RA+ CD8dim %T cell	TRUE	reported	igd	0.00650802	22.5211
1.45e-07	6	31382675	3440	0.1843	0.03497	ebi-a-GCST90001664	rs78470849	T	C	0.1856	CD28+ CD45RA+ CD8dim %T cell	TRUE	reported	igd	0.00800956	27.7592
5.9e-07	6	31207763	3440	0.2388	0.04772	ebi-a-GCST90001664	rs9461666	G	T	0.1129	CD28+ CD45RA+ CD8dim %T cell	TRUE	reported	igd	0.00722702	25.0274
7.14e-08	6	149114553	3440	3.37	0.6241	ebi-a-GCST90001664	rs112637846	A	C	0.0003	CD28+ CD45RA+ CD8dim %T cell	TRUE	reported	igd	0.0084048	29.1406
1.22e-06	8	17606838	3440	3.04	0.6254	ebi-a-GCST90001664	rs117174937	G	T	0.0003	CD28+ CD45RA+ CD8dim %T cell	TRUE	reported	igd	0.00682182	23.6145
3.46e-07	10	131423918	3440	2.741	0.5367	ebi-a-GCST90001664	rs117626397	G	A	0.0004	CD28+ CD45RA+ CD8dim %T cell	TRUE	reported	igd	0.00752516	26.0677
7.17e-06	12	109318834	3440	0.1065	0.02369	ebi-a-GCST90001664	rs4964285	T	C	0.3737	CD28+ CD45RA+ CD8dim %T cell	TRUE	reported	igd	0.00584072	20.1984
4.2e-06	12	14397702	3440	0.1895	0.04112	ebi-a-GCST90001664	rs12424807	C	T	0.0875	CD28+ CD45RA+ CD8dim %T cell	TRUE	reported	igd	0.00613594	21.2256
9.28e-06	14	52982783	3440	2.215	0.4989	ebi-a-GCST90001664	rs141049772	C	T	0.0006	CD28+ CD45RA+ CD8dim %T cell	TRUE	reported	igd	0.00569745	19.7001
8.03e-06	14	102531420	3440	0.2338	0.05228	ebi-a-GCST90001664	rs11848822	C	T	0.0544	CD28+ CD45RA+ CD8dim %T cell	TRUE	reported	igd	0.00578019	19.9878
7.41e-06	15	36549557	3440	1.681	0.3744	ebi-a-GCST90001664	rs538856056	C	T	0.0009	CD28+ CD45RA+ CD8dim %T cell	TRUE	reported	igd	0.00582596	20.147
3.57e-06	15	32997150	3440	0.1422	0.03062	ebi-a-GCST90001664	rs3861195	A	G	0.1741	CD28+ CD45RA+ CD8dim %T cell	TRUE	reported	igd	0.0062304	21.5544
3.71e-06	15	99661608	3440	0.1246	0.02689	ebi-a-GCST90001664	rs925236	T	C	0.2458	CD28+ CD45RA+ CD8dim %T cell	TRUE	reported	igd	0.00620289	21.4586
1.44e-06	15	36040048	3440	-0.1308	0.02709	ebi-a-GCST90001664	rs1948650	G	A	0.768	CD28+ CD45RA+ CD8dim %T cell	TRUE	reported	igd	0.00673141	23.2994
5.89e-06	16	89718638	3440	3.343	0.7368	ebi-a-GCST90001664	rs149948027	T	C	0.0003	CD28+ CD45RA+ CD8dim %T cell	TRUE	reported	igd	0.00594873	20.5741
6.25e-06	17	71781635	3440	0.6783	0.1499	ebi-a-GCST90001664	rs117988108	T	C	0.0057	CD28+ CD45RA+ CD8dim %T cell	TRUE	reported	igd	0.00591704	20.4639
5.87e-07	19	30042758	3440	0.2933	0.05861	ebi-a-GCST90001664	rs75024282	A	G	0.0407	CD28+ CD45RA+ CD8dim %T cell	TRUE	reported	igd	0.00722723	25.0281
5.11e-06	20	57132122	3440	5.111	1.119	ebi-a-GCST90001664	rs145827119	T	C	0.0001	CD28+ CD45RA+ CD8dim %T cell	TRUE	reported	igd	0.00602792	20.8497
7.39e-07	22	28323098	3440	2.584	0.521	ebi-a-GCST90001664	rs140816141	A	G	0.0004	CD28+ CD45RA+ CD8dim %T cell	TRUE	reported	igd	0.00709997	24.5843
5.92e-10	1	194010208	3440	1.191	0.1918	ebi-a-GCST90001665	rs116794175	C	T	0.0042	CD28+ CD45RA+ CD8dim %CD8dim	TRUE	reported	igd	0.0110848	38.5366
1.18e-07	1	195875605	3440	0.6883	0.1297	ebi-a-GCST90001665	rs34645541	A	C	0.0094	CD28+ CD45RA+ CD8dim %CD8dim	TRUE	reported	igd	0.00812038	28.1464
2.37e-12	1	199999121	3440	1.307	0.1858	ebi-a-GCST90001665	rs11579717	A	G	0.0044	CD28+ CD45RA+ CD8dim %CD8dim	TRUE	reported	igd	0.0141807	49.4547
1.96e-23	1	198283058	3440	2.559	0.2546	ebi-a-GCST90001665	rs541367304	A	G	0.0032	CD28+ CD45RA+ CD8dim %CD8dim	TRUE	reported	igd	0.0285296	100.965
1.95e-06	1	247539505	3440	0.1605	0.03367	ebi-a-GCST90001665	rs72771954	T	C	0.1565	CD28+ CD45RA+ CD8dim %CD8dim	TRUE	reported	igd	0.00656215	22.7097
8.83e-06	1	14788274	3440	-0.1133	0.02544	ebi-a-GCST90001665	rs17401833	C	T	0.3699	CD28+ CD45RA+ CD8dim %CD8dim	TRUE	reported	igd	0.00573285	19.8232
2.85e-09	2	87009742	3440	0.1716	0.02881	ebi-a-GCST90001665	rs2367376	C	T	0.2464	CD28+ CD45RA+ CD8dim %CD8dim	TRUE	reported	igd	0.0102078	35.4565
2.61e-12	2	38921934	3440	0.1741	0.02479	ebi-a-GCST90001665	rs7583259	G	C	0.502	CD28+ CD45RA+ CD8dim %CD8dim	TRUE	reported	igd	0.0141352	49.2938
4.97e-06	2	18033652	3440	0.5926	0.1296	ebi-a-GCST90001665	rs116478736	G	C	0.0094	CD28+ CD45RA+ CD8dim %CD8dim	TRUE	reported	igd	0.0060412	20.8959
3.8e-09	2	38897249	3440	0.1611	0.02726	ebi-a-GCST90001665	rs12712610	G	A	0.2977	CD28+ CD45RA+ CD8dim %CD8dim	TRUE	reported	igd	0.0100506	34.9049
5.58e-06	2	240573745	3440	-0.13	0.02859	ebi-a-GCST90001665	rs13001936	T	C	0.2419	CD28+ CD45RA+ CD8dim %CD8dim	TRUE	reported	igd	0.00597444	20.6636
4.61e-06	2	38431267	3440	-0.2194	0.04781	ebi-a-GCST90001665	rs79827501	T	G	0.0731	CD28+ CD45RA+ CD8dim %CD8dim	TRUE	reported	igd	0.00608453	21.0467
6.92e-06	3	84481659	3440	3.014	0.6694	ebi-a-GCST90001665	rs78181865	A	G	0.0003	CD28+ CD45RA+ CD8dim %CD8dim	TRUE	reported	igd	0.00585875	20.2611
3.63e-06	3	59914042	3440	0.62	0.1337	ebi-a-GCST90001665	rs76313555	T	C	0.0083	CD28+ CD45RA+ CD8dim %CD8dim	TRUE	reported	igd	0.00621235	21.4916
2.02e-06	3	47546791	3440	0.2365	0.04969	ebi-a-GCST90001665	rs116760504	A	C	0.0696	CD28+ CD45RA+ CD8dim %CD8dim	TRUE	reported	igd	0.00654207	22.6398
3.65e-07	3	189014593	3440	0.8378	0.1644	ebi-a-GCST90001665	rs73184461	A	T	0.0057	CD28+ CD45RA+ CD8dim %CD8dim	TRUE	reported	igd	0.00749294	25.9552
1.36e-06	3	174486633	3440	-0.1818	0.03757	ebi-a-GCST90001665	rs555202	A	G	0.8792	CD28+ CD45RA+ CD8dim %CD8dim	TRUE	reported	igd	0.00676084	23.402
4.81e-06	4	86967620	3440	3.787	0.8267	ebi-a-GCST90001665	rs114437347	C	G	0.0003	CD28+ CD45RA+ CD8dim %CD8dim	TRUE	reported	igd	0.00606311	20.9721
9.01e-07	6	30932606	3440	0.1667	0.03388	ebi-a-GCST90001665	rs34767257	A	G	0.3343	CD28+ CD45RA+ CD8dim %CD8dim	TRUE	reported	igd	0.00698844	24.1953
5.52e-06	6	149157641	3440	3.372	0.7408	ebi-a-GCST90001665	rs113888828	T	C	0.0003	CD28+ CD45RA+ CD8dim %CD8dim	TRUE	reported	igd	0.00598697	20.7072
1.28e-06	6	32637817	3440	-0.1759	0.03627	ebi-a-GCST90001665	rs9274730	A	G	0.3456	CD28+ CD45RA+ CD8dim %CD8dim	TRUE	reported	igd	0.00679077	23.5063
9.55e-06	9	14963519	3440	-0.1112	0.02507	ebi-a-GCST90001665	rs12378196	A	G	0.5038	CD28+ CD45RA+ CD8dim %CD8dim	TRUE	reported	igd	0.00568677	19.6629
3.3e-06	10	54508949	3440	-0.2425	0.05206	ebi-a-GCST90001665	rs145682498	A	T	0.0593	CD28+ CD45RA+ CD8dim %CD8dim	TRUE	reported	igd	0.00626796	21.6852
2.48e-06	12	19926432	3440	0.3265	0.0692	ebi-a-GCST90001665	rs67486389	T	A	0.0339	CD28+ CD45RA+ CD8dim %CD8dim	TRUE	reported	igd	0.00642975	22.2485
6.47e-07	15	94882509	3440	0.122	0.02446	ebi-a-GCST90001665	rs4984382	T	C	0.49	CD28+ CD45RA+ CD8dim %CD8dim	TRUE	reported	igd	0.00717991	24.863
2.58e-06	15	66417100	3440	-0.1391	0.02953	ebi-a-GCST90001665	rs74021626	G	A	0.2328	CD28+ CD45RA+ CD8dim %CD8dim	TRUE	reported	igd	0.0064088	22.1756
5.27e-06	16	83875573	3440	-0.3267	0.07162	ebi-a-GCST90001665	rs34854932	G	A	0.0336	CD28+ CD45RA+ CD8dim %CD8dim	TRUE	reported	igd	0.00601246	20.7959
3.23e-06	21	43529642	3440	-0.1567	0.03361	ebi-a-GCST90001665	rs8127300	C	A	0.1564	CD28+ CD45RA+ CD8dim %CD8dim	TRUE	reported	igd	0.00627924	21.7244
4.56e-06	22	38681644	3440	0.1619	0.03526	ebi-a-GCST90001665	rs6001084	T	C	0.148	CD28+ CD45RA+ CD8dim %CD8dim	TRUE	reported	igd	0.0060914	21.0706
7.7e-07	1	176186935	3408	0.8456	0.1708	ebi-a-GCST90001666	rs2185480	T	A	0.0051	CD28+ CD45RA+ CD8dim AC	TRUE	reported	igd	0.00714072	24.4962
1.1e-20	1	198283058	3408	2.141	0.2281	ebi-a-GCST90001666	rs541367304	A	G	0.0032	CD28+ CD45RA+ CD8dim AC	TRUE	reported	igd	0.0251999	88.0497
4.12e-06	1	191433917	3408	0.3324	0.07207	ebi-a-GCST90001666	rs1341624	T	C	0.0255	CD28+ CD45RA+ CD8dim AC	TRUE	reported	igd	0.00620313	21.2597
1.06e-07	1	195825276	3408	-0.3874	0.07271	ebi-a-GCST90001666	rs7530076	A	G	0.9746	CD28+ CD45RA+ CD8dim AC	TRUE	reported	igd	0.00826093	28.3711
1.77e-12	1	199999121	3408	1.176	0.1662	ebi-a-GCST90001666	rs11579717	A	G	0.0044	CD28+ CD45RA+ CD8dim AC	TRUE	reported	igd	0.0144784	50.0377
3.24e-06	1	213203523	3408	0.9379	0.2012	ebi-a-GCST90001666	rs138298107	T	C	0.0034	CD28+ CD45RA+ CD8dim AC	TRUE	reported	igd	0.00633574	21.7171
3.23e-09	1	194010208	3408	1.018	0.1715	ebi-a-GCST90001666	rs116794175	C	T	0.0043	CD28+ CD45RA+ CD8dim AC	TRUE	reported	igd	0.0102329	35.2138
2.74e-06	1	97288628	3408	-0.1218	0.02593	ebi-a-GCST90001666	rs10875036	C	T	0.2377	CD28+ CD45RA+ CD8dim AC	TRUE	reported	igd	0.00643261	22.0513
2.32e-07	2	189898847	3408	0.3781	0.07295	ebi-a-GCST90001666	rs78905646	A	G	0.0232	CD28+ CD45RA+ CD8dim AC	TRUE	reported	igd	0.00782084	26.8477
3.09e-06	2	45403427	3408	1.428	0.3057	ebi-a-GCST90001666	rs139618773	A	G	0.0012	CD28+ CD45RA+ CD8dim AC	TRUE	reported	igd	0.00636201	21.8077
2.82e-11	2	38897249	3408	0.1631	0.02442	ebi-a-GCST90001666	rs12712610	G	A	0.2974	CD28+ CD45RA+ CD8dim AC	TRUE	reported	igd	0.0129202	44.5822
5.07e-07	2	240520878	3408	-0.1308	0.02599	ebi-a-GCST90001666	rs7557121	T	C	0.2347	CD28+ CD45RA+ CD8dim AC	TRUE	reported	igd	0.00737713	25.3133
2.72e-08	2	87061070	3408	0.1398	0.02509	ebi-a-GCST90001666	rs61038907	A	C	0.2664	CD28+ CD45RA+ CD8dim AC	TRUE	reported	igd	0.00902766	31.0283
1.51e-07	2	38431267	3408	-0.2254	0.04283	ebi-a-GCST90001666	rs79827501	T	G	0.0734	CD28+ CD45RA+ CD8dim AC	TRUE	reported	igd	0.00806115	27.6794
8.58e-07	2	26163168	3408	-0.3532	0.07162	ebi-a-GCST90001666	rs35884179	A	G	0.0248	CD28+ CD45RA+ CD8dim AC	TRUE	reported	igd	0.00708574	24.3062
8.34e-16	2	38921934	3408	0.1794	0.02218	ebi-a-GCST90001666	rs7583259	G	C	0.5021	CD28+ CD45RA+ CD8dim AC	TRUE	reported	igd	0.0188349	65.3833
5.3e-06	2	230763199	3408	0.9633	0.2113	ebi-a-GCST90001666	rs115376296	C	T	0.0025	CD28+ CD45RA+ CD8dim AC	TRUE	reported	igd	0.00606155	20.7716
2.58e-08	3	84799491	3408	3.341	0.5986	ebi-a-GCST90001666	rs74577787	T	C	0.0003	CD28+ CD45RA+ CD8dim AC	TRUE	reported	igd	0.00905791	31.1333
1.09e-06	3	137006597	3408	-0.1157	0.02368	ebi-a-GCST90001666	rs56112048	A	C	0.3385	CD28+ CD45RA+ CD8dim AC	TRUE	reported	igd	0.0069562	23.8588
8.24e-07	3	59914042	3408	0.5934	0.1201	ebi-a-GCST90001666	rs76313555	T	C	0.0082	CD28+ CD45RA+ CD8dim AC	TRUE	reported	igd	0.00711229	24.398
4.02e-06	3	13489292	3408	0.1195	0.02587	ebi-a-GCST90001666	rs468979	C	T	0.755	CD28+ CD45RA+ CD8dim AC	TRUE	reported	igd	0.00622204	21.3249
5.16e-06	3	170169608	3408	6.548	1.434	ebi-a-GCST90001666	rs146985291	G	A	0.0001	CD28+ CD45RA+ CD8dim AC	TRUE	reported	igd	0.00608094	20.8384
2.3e-06	4	86967620	3408	3.498	0.739	ebi-a-GCST90001666	rs114437347	C	G	0.0003	CD28+ CD45RA+ CD8dim AC	TRUE	reported	igd	0.00653138	22.3921
3.36e-06	4	37794059	3408	-0.239	0.05133	ebi-a-GCST90001666	rs35471013	T	C	0.0502	CD28+ CD45RA+ CD8dim AC	TRUE	reported	igd	0.0063212	21.667
4.13e-06	4	123422719	3408	2.077	0.4504	ebi-a-GCST90001666	rs138960714	C	A	0.0006	CD28+ CD45RA+ CD8dim AC	TRUE	reported	igd	0.00620119	21.2531
5.47e-06	6	145543700	3408	-0.1044	0.02294	ebi-a-GCST90001666	rs574807	A	G	0.3999	CD28+ CD45RA+ CD8dim AC	TRUE	reported	igd	0.00604064	20.6995
2.76e-08	6	149114553	3408	3.334	0.5986	ebi-a-GCST90001666	rs112637846	A	C	0.0003	CD28+ CD45RA+ CD8dim AC	TRUE	reported	igd	0.00902034	31.0029
4.38e-06	6	84554072	3408	3.627	0.7884	ebi-a-GCST90001666	rs113098887	A	C	0.0001	CD28+ CD45RA+ CD8dim AC	TRUE	reported	igd	0.00617182	21.1518
6.23e-06	6	93203850	3408	3.552	0.785	ebi-a-GCST90001666	rs117403703	C	T	0.0001	CD28+ CD45RA+ CD8dim AC	TRUE	reported	igd	0.00597181	20.4622
2.95e-06	7	92791863	3408	3.826	0.8172	ebi-a-GCST90001666	rs184082746	C	T	0.0001	CD28+ CD45RA+ CD8dim AC	TRUE	reported	igd	0.00639071	21.9068
8.92e-06	7	110737584	3408	0.2289	0.05146	ebi-a-GCST90001666	rs80172536	C	G	0.0508	CD28+ CD45RA+ CD8dim AC	TRUE	reported	igd	0.00577216	19.7741
7.68e-06	7	124954943	3408	4.616	1.03	ebi-a-GCST90001666	rs182236332	G	A	0.0001	CD28+ CD45RA+ CD8dim AC	TRUE	reported	igd	0.00585876	20.0725
3.68e-06	7	80880540	3408	3.637	0.7844	ebi-a-GCST90001666	rs13243221	G	T	0.0001	CD28+ CD45RA+ CD8dim AC	TRUE	reported	igd	0.00626875	21.486
8.68e-06	9	33552507	3408	5.687	1.277	ebi-a-GCST90001666	rs192475369	T	A	0.0001	CD28+ CD45RA+ CD8dim AC	TRUE	reported	igd	0.00578582	19.8212
4.39e-06	10	119371841	3408	1.253	0.2725	ebi-a-GCST90001666	rs7096922	G	A	0.0015	CD28+ CD45RA+ CD8dim AC	TRUE	reported	igd	0.00616572	21.1307
9.6e-06	10	91332621	3408	4.583	1.034	ebi-a-GCST90001666	rs80194890	G	T	0.0001	CD28+ CD45RA+ CD8dim AC	TRUE	reported	igd	0.00573143	19.6338
2.96e-06	12	126913667	3408	1.37	0.2927	ebi-a-GCST90001666	rs117513254	G	C	0.0018	CD28+ CD45RA+ CD8dim AC	TRUE	reported	igd	0.00638724	21.8948
9.73e-06	14	52982783	3408	2.128	0.4805	ebi-a-GCST90001666	rs141049772	C	T	0.0006	CD28+ CD45RA+ CD8dim AC	TRUE	reported	igd	0.00572222	19.6021
4.43e-06	15	36040048	3408	-0.1189	0.02586	ebi-a-GCST90001666	rs1948650	G	A	0.7676	CD28+ CD45RA+ CD8dim AC	TRUE	reported	igd	0.00616483	21.1277
8.26e-06	15	97953052	3408	-0.4449	0.09964	ebi-a-GCST90001666	rs72763382	G	A	0.012	CD28+ CD45RA+ CD8dim AC	TRUE	reported	igd	0.005816	19.9252
3.79e-06	15	36349479	3408	-0.1409	0.03043	ebi-a-GCST90001666	rs12907798	T	C	0.1533	CD28+ CD45RA+ CD8dim AC	TRUE	reported	igd	0.00625165	21.4271
5.9e-06	16	89718638	3408	3.192	0.7035	ebi-a-GCST90001666	rs149948027	T	C	0.0003	CD28+ CD45RA+ CD8dim AC	TRUE	reported	igd	0.00600458	20.5751
5.95e-06	16	15158014	3408	4.225	0.9315	ebi-a-GCST90001666	rs117733745	A	T	0.0003	CD28+ CD45RA+ CD8dim AC	TRUE	reported	igd	0.00600032	20.5605
9.84e-06	16	59010741	3408	3.931	0.8878	ebi-a-GCST90001666	rs144591335	G	A	0.0001	CD28+ CD45RA+ CD8dim AC	TRUE	reported	igd	0.00571986	19.5939
2.45e-06	17	49196918	3408	0.12	0.02541	ebi-a-GCST90001666	rs1005513	C	T	0.2531	CD28+ CD45RA+ CD8dim AC	TRUE	reported	igd	0.00650161	22.2894
8.43e-06	18	9939517	3408	1.742	0.3906	ebi-a-GCST90001666	rs10451363	C	T	0.0007	CD28+ CD45RA+ CD8dim AC	TRUE	reported	igd	0.00580236	19.8782
8.49e-06	18	68968361	3408	3.776	0.8468	ebi-a-GCST90001666	rs77935824	G	A	0.0001	CD28+ CD45RA+ CD8dim AC	TRUE	reported	igd	0.00580064	19.8723
2.46e-06	20	57132122	3408	5.042	1.068	ebi-a-GCST90001666	rs145827119	T	C	0.0001	CD28+ CD45RA+ CD8dim AC	TRUE	reported	igd	0.0064973	22.2745
5.51e-06	20	50098150	3408	-0.3021	0.06636	ebi-a-GCST90001666	rs62229786	A	G	0.0283	CD28+ CD45RA+ CD8dim AC	TRUE	reported	igd	0.00604444	20.7126
9.2e-06	21	32665618	3408	0.2069	0.04657	ebi-a-GCST90001666	rs73193728	C	T	0.0609	CD28+ CD45RA+ CD8dim AC	TRUE	reported	igd	0.00575839	19.7267
9.57e-06	22	28323098	3408	2.219	0.5005	ebi-a-GCST90001666	rs140816141	A	G	0.0004	CD28+ CD45RA+ CD8dim AC	TRUE	reported	igd	0.00573468	19.645
1.45e-08	1	189981116	3440	-0.9923	0.1747	ebi-a-GCST90001667	rs116759767	A	G	0.0049	CD28+ CD45RA- CD8dim %T cell	TRUE	reported	igd	0.00929154	32.2439
1.42e-11	1	199999121	3440	-1.201	0.1771	ebi-a-GCST90001667	rs11579717	A	G	0.0044	CD28+ CD45RA- CD8dim %T cell	TRUE	reported	igd	0.0131924	45.9617
5.25e-06	1	68567192	3440	0.8535	0.1871	ebi-a-GCST90001667	rs17130468	A	G	0.0038	CD28+ CD45RA- CD8dim %T cell	TRUE	reported	igd	0.00601287	20.7973
1.53e-06	1	201600103	3440	4.119	0.8553	ebi-a-GCST90001667	rs147612560	A	G	0.0001	CD28+ CD45RA- CD8dim %T cell	TRUE	reported	igd	0.00669684	23.179
1.74e-20	1	198283058	3440	-2.266	0.2427	ebi-a-GCST90001667	rs541367304	A	G	0.0032	CD28+ CD45RA- CD8dim %T cell	TRUE	reported	igd	0.0247146	87.122
8.76e-06	2	129145907	3440	0.4979	0.1118	ebi-a-GCST90001667	rs17216040	A	G	0.0112	CD28+ CD45RA- CD8dim %T cell	TRUE	reported	igd	0.00573252	19.822
6.21e-06	2	86923183	3440	-0.1245	0.02751	ebi-a-GCST90001667	rs1400032	T	C	0.7462	CD28+ CD45RA- CD8dim %T cell	TRUE	reported	igd	0.00591863	20.4694
2.95e-06	2	133470672	3440	-0.1636	0.03493	ebi-a-GCST90001667	rs34973688	A	C	0.1243	CD28+ CD45RA- CD8dim %T cell	TRUE	reported	igd	0.00633651	21.9239
8.74e-06	2	45109063	3440	0.1151	0.02586	ebi-a-GCST90001667	rs1975288	G	A	0.2985	CD28+ CD45RA- CD8dim %T cell	TRUE	reported	igd	0.00572587	19.7989
5.88e-06	4	40701822	3440	-2.756	0.6074	ebi-a-GCST90001667	rs138232290	A	G	0.0003	CD28+ CD45RA- CD8dim %T cell	TRUE	reported	igd	0.00594921	20.5758
2.11e-06	4	92620279	3440	1.355	0.2853	ebi-a-GCST90001667	rs115370355	T	G	0.0016	CD28+ CD45RA- CD8dim %T cell	TRUE	reported	igd	0.00651446	22.5436
2.26e-07	5	51967646	3440	0.1351	0.02605	ebi-a-GCST90001667	rs62358725	G	A	0.7048	CD28+ CD45RA- CD8dim %T cell	TRUE	reported	igd	0.00775808	26.8808
8.6e-06	5	25574181	3440	0.1623	0.03641	ebi-a-GCST90001667	rs74463547	A	C	0.1185	CD28+ CD45RA- CD8dim %T cell	TRUE	reported	igd	0.00574296	19.8583
3.27e-06	6	32666960	3440	0.1474	0.03162	ebi-a-GCST90001667	rs114968045	C	T	0.2999	CD28+ CD45RA- CD8dim %T cell	TRUE	reported	igd	0.00627737	21.7179
3.1e-06	6	22061048	3440	-0.1123	0.02403	ebi-a-GCST90001667	rs10456250	C	T	0.5653	CD28+ CD45RA- CD8dim %T cell	TRUE	reported	igd	0.00630877	21.8273
5.09e-06	8	123605760	3440	-0.5022	0.1099	ebi-a-GCST90001667	rs2177324	A	G	0.0118	CD28+ CD45RA- CD8dim %T cell	TRUE	reported	igd	0.00603353	20.8692
1.82e-06	8	1968214	3440	-0.2652	0.05548	ebi-a-GCST90001667	rs73184766	G	A	0.0471	CD28+ CD45RA- CD8dim %T cell	TRUE	reported	igd	0.00659843	22.8361
3.79e-07	9	23394831	3440	0.1346	0.02645	ebi-a-GCST90001667	rs12235775	C	T	0.2773	CD28+ CD45RA- CD8dim %T cell	TRUE	reported	igd	0.00747177	25.8813
3.27e-06	10	68754597	3440	-2.955	0.6341	ebi-a-GCST90001667	rs76359108	A	G	0.0003	CD28+ CD45RA- CD8dim %T cell	TRUE	reported	igd	0.00627347	21.7044
6.37e-06	13	42211264	3440	1.176	0.2602	ebi-a-GCST90001667	rs185416365	T	C	0.0028	CD28+ CD45RA- CD8dim %T cell	TRUE	reported	igd	0.00590297	20.4149
7.98e-06	14	34455424	3440	-0.1268	0.02835	ebi-a-GCST90001667	rs10134215	T	C	0.2273	CD28+ CD45RA- CD8dim %T cell	TRUE	reported	igd	0.0057817	19.9931
6.36e-06	14	37895643	3440	0.293	0.0648	ebi-a-GCST90001667	rs138678985	A	G	0.0347	CD28+ CD45RA- CD8dim %T cell	TRUE	reported	igd	0.00590817	20.433
3.52e-07	15	26221496	3440	0.1202	0.02355	ebi-a-GCST90001667	rs12914989	T	C	0.4352	CD28+ CD45RA- CD8dim %T cell	TRUE	reported	igd	0.00751609	26.036
9.29e-06	15	90520252	3440	3.821	0.8607	ebi-a-GCST90001667	rs117455482	A	G	0.0001	CD28+ CD45RA- CD8dim %T cell	TRUE	reported	igd	0.00569654	19.6969
5.22e-06	17	14307085	3440	0.196	0.04296	ebi-a-GCST90001667	rs9912771	T	C	0.0813	CD28+ CD45RA- CD8dim %T cell	TRUE	reported	igd	0.00601458	20.8032
2.59e-06	17	74163759	3440	0.3121	0.06628	ebi-a-GCST90001667	rs61744818	A	G	0.0318	CD28+ CD45RA- CD8dim %T cell	TRUE	reported	igd	0.00640433	22.16
2e-07	17	65576640	3440	-0.5062	0.09716	ebi-a-GCST90001667	rs72848176	G	A	0.0148	CD28+ CD45RA- CD8dim %T cell	TRUE	reported	igd	0.00782884	27.1279
9.64e-06	19	52441118	3440	-0.8811	0.1988	ebi-a-GCST90001667	rs139641355	A	G	0.0032	CD28+ CD45RA- CD8dim %T cell	TRUE	reported	igd	0.00567788	19.632
1.68e-06	22	20172901	3440	-0.2776	0.05787	ebi-a-GCST90001667	rs687264	C	T	0.9586	CD28+ CD45RA- CD8dim %T cell	TRUE	reported	igd	0.00664474	22.9974
2.09e-18	1	198283058	3440	-2.245	0.255	ebi-a-GCST90001668	rs541367304	A	G	0.0032	CD28+ CD45RA- CD8dim %CD8dim	TRUE	reported	igd	0.0220352	77.464
4.68e-07	1	190079170	3440	-1.146	0.227	ebi-a-GCST90001668	rs138915779	A	C	0.0035	CD28+ CD45RA- CD8dim %CD8dim	TRUE	reported	igd	0.0073545	25.4721
6.36e-11	1	199999121	3440	-1.217	0.1857	ebi-a-GCST90001668	rs11579717	A	G	0.0044	CD28+ CD45RA- CD8dim %CD8dim	TRUE	reported	igd	0.0123313	42.9245
4.66e-06	1	151909812	3440	-2.221	0.4842	ebi-a-GCST90001668	rs72694845	C	A	0.0006	CD28+ CD45RA- CD8dim %CD8dim	TRUE	reported	igd	0.00607912	21.0279
3.05e-06	1	97340174	3440	0.1594	0.03409	ebi-a-GCST90001668	rs78170509	C	G	0.1584	CD28+ CD45RA- CD8dim %CD8dim	TRUE	reported	igd	0.00631557	21.8509
3.8e-07	2	111845422	3440	0.1586	0.03116	ebi-a-GCST90001668	rs55711612	G	A	0.1955	CD28+ CD45RA- CD8dim %CD8dim	TRUE	reported	igd	0.00747471	25.8916
2.98e-06	2	54934160	3440	-0.6195	0.1324	ebi-a-GCST90001668	rs78336738	T	C	0.0083	CD28+ CD45RA- CD8dim %CD8dim	TRUE	reported	igd	0.00632402	21.8803
6.5e-06	2	107926407	3440	0.4791	0.1061	ebi-a-GCST90001668	rs111561108	A	G	0.0131	CD28+ CD45RA- CD8dim %CD8dim	TRUE	reported	igd	0.00589246	20.3783
3.77e-07	3	46753355	3440	-0.1828	0.0359	ebi-a-GCST90001668	rs7649029	G	A	0.1472	CD28+ CD45RA- CD8dim %CD8dim	TRUE	reported	igd	0.00748073	25.9126
4.54e-06	4	169596133	3440	0.1241	0.02702	ebi-a-GCST90001668	rs2710824	T	C	0.293	CD28+ CD45RA- CD8dim %CD8dim	TRUE	reported	igd	0.0060948	21.0824
8.95e-06	4	182642975	3440	1.093	0.2458	ebi-a-GCST90001668	rs147207959	T	C	0.0023	CD28+ CD45RA- CD8dim %CD8dim	TRUE	reported	igd	0.00571517	19.7617
5.53e-06	4	26288550	3440	-0.1121	0.02462	ebi-a-GCST90001668	rs7679241	A	G	0.4844	CD28+ CD45RA- CD8dim %CD8dim	TRUE	reported	igd	0.00599056	20.7197
9.22e-06	4	44859711	3440	-0.1189	0.02678	ebi-a-GCST90001668	rs10517119	G	A	0.3176	CD28+ CD45RA- CD8dim %CD8dim	TRUE	reported	igd	0.00569774	19.7011
6.53e-06	5	87220656	3440	0.9482	0.21	ebi-a-GCST90001668	rs1997323	A	G	0.0032	CD28+ CD45RA- CD8dim %CD8dim	TRUE	reported	igd	0.00589165	20.3755
3.37e-06	6	32329150	3440	0.1721	0.03698	ebi-a-GCST90001668	rs137931178	G	A	0.1794	CD28+ CD45RA- CD8dim %CD8dim	TRUE	reported	igd	0.00625668	21.6459
4.8e-06	7	37829371	3440	-0.3326	0.07262	ebi-a-GCST90001668	rs142531546	T	C	0.0317	CD28+ CD45RA- CD8dim %CD8dim	TRUE	reported	igd	0.00606085	20.9643
3.42e-06	8	103052789	3440	-2.683	0.5769	ebi-a-GCST90001668	rs78310542	A	C	0.0004	CD28+ CD45RA- CD8dim %CD8dim	TRUE	reported	igd	0.00624827	21.6166
1.01e-06	8	123605760	3440	-0.5618	0.1147	ebi-a-GCST90001668	rs2177324	A	G	0.0118	CD28+ CD45RA- CD8dim %CD8dim	TRUE	reported	igd	0.00692564	23.9764
7.2e-06	10	82705665	3440	0.2511	0.05587	ebi-a-GCST90001668	rs118141156	G	C	0.0517	CD28+ CD45RA- CD8dim %CD8dim	TRUE	reported	igd	0.00583761	20.1875
4.58e-06	10	131423918	3440	-2.612	0.5689	ebi-a-GCST90001668	rs117626397	G	A	0.0004	CD28+ CD45RA- CD8dim %CD8dim	TRUE	reported	igd	0.00609064	21.0679
9.84e-06	10	2957054	3440	-0.1388	0.03136	ebi-a-GCST90001668	rs72774994	T	C	0.189	CD28+ CD45RA- CD8dim %CD8dim	TRUE	reported	igd	0.00566242	19.5783
6.45e-06	11	8243002	3440	-0.205	0.04538	ebi-a-GCST90001668	rs12576570	A	G	0.0808	CD28+ CD45RA- CD8dim %CD8dim	TRUE	reported	igd	0.00589728	20.3951
1.48e-06	11	61924407	3440	-0.2163	0.04486	ebi-a-GCST90001668	rs2085746	T	C	0.9174	CD28+ CD45RA- CD8dim %CD8dim	TRUE	reported	igd	0.00671291	23.235
3.4e-06	12	33069361	3440	-0.1515	0.03255	ebi-a-GCST90001668	rs7316570	G	C	0.8179	CD28+ CD45RA- CD8dim %CD8dim	TRUE	reported	igd	0.00625804	21.6506
9.87e-06	12	100112638	3440	0.1154	0.02606	ebi-a-GCST90001668	rs12231396	G	A	0.3503	CD28+ CD45RA- CD8dim %CD8dim	TRUE	reported	igd	0.00566808	19.5979
7.29e-06	14	102846088	3440	-0.2357	0.05247	ebi-a-GCST90001668	rs149704972	A	T	0.0618	CD28+ CD45RA- CD8dim %CD8dim	TRUE	reported	igd	0.00583174	20.1671
2.6e-06	16	12613868	3440	-0.2381	0.05056	ebi-a-GCST90001668	rs71386709	A	T	0.0641	CD28+ CD45RA- CD8dim %CD8dim	TRUE	reported	igd	0.00640554	22.1642
1.35e-06	16	30933851	3440	2.135	0.441	ebi-a-GCST90001668	rs76919728	G	T	0.0009	CD28+ CD45RA- CD8dim %CD8dim	TRUE	reported	igd	0.00676723	23.4243
5.93e-08	17	33814758	3440	0.1982	0.03647	ebi-a-GCST90001668	rs4796089	C	T	0.1343	CD28+ CD45RA- CD8dim %CD8dim	TRUE	reported	igd	0.00851264	29.5177
6.71e-06	19	35329974	3440	-0.1189	0.02636	ebi-a-GCST90001668	rs56206359	G	A	0.3121	CD28+ CD45RA- CD8dim %CD8dim	TRUE	reported	igd	0.00587968	20.3339
9.68e-06	1	835092	3408	-3.635	0.8204	ebi-a-GCST90001669	rs72631887	G	T	0.0001	CD28+ CD45RA- CD8dim AC	TRUE	reported	igd	0.00572748	19.6202
1.49e-07	1	201600103	3408	4.289	0.8146	ebi-a-GCST90001669	rs147612560	A	G	0.0001	CD28+ CD45RA- CD8dim AC	TRUE	reported	igd	0.00806873	27.7056
3.74e-09	1	190079170	3408	-1.228	0.2078	ebi-a-GCST90001669	rs138915779	A	C	0.0034	CD28+ CD45RA- CD8dim AC	TRUE	reported	igd	0.0101433	34.902
2.18e-23	1	198283058	3408	-2.319	0.231	ebi-a-GCST90001669	rs541367304	A	G	0.0032	CD28+ CD45RA- CD8dim AC	TRUE	reported	igd	0.0287224	100.722
6.31e-06	1	195875605	3408	-0.5342	0.1181	ebi-a-GCST90001669	rs34645541	A	C	0.0095	CD28+ CD45RA- CD8dim AC	TRUE	reported	igd	0.00596773	20.4481
4.53e-06	1	241904201	3408	-0.1161	0.02528	ebi-a-GCST90001669	rs4129441	C	T	0.2701	CD28+ CD45RA- CD8dim AC	TRUE	reported	igd	0.00615079	21.0793
3.18e-11	1	199999121	3408	-1.125	0.169	ebi-a-GCST90001669	rs11579717	A	G	0.0044	CD28+ CD45RA- CD8dim AC	TRUE	reported	igd	0.0128358	44.287
5.3e-06	1	175728032	3408	-1.975	0.4331	ebi-a-GCST90001669	rs111432170	A	G	0.0007	CD28+ CD45RA- CD8dim AC	TRUE	reported	igd	0.0060648	20.7827
4.54e-06	2	86948835	3408	-0.1214	0.02643	ebi-a-GCST90001669	rs28527279	A	G	0.7504	CD28+ CD45RA- CD8dim AC	TRUE	reported	igd	0.00615266	21.0857
6.18e-06	3	61511035	3408	0.2626	0.058	ebi-a-GCST90001669	rs61269136	T	C	0.0387	CD28+ CD45RA- CD8dim AC	TRUE	reported	igd	0.00597901	20.487
2.66e-06	3	9087967	3408	-0.1279	0.0272	ebi-a-GCST90001669	rs2670003	C	T	0.7729	CD28+ CD45RA- CD8dim AC	TRUE	reported	igd	0.00644607	22.0978
6.97e-06	3	46276078	3408	-0.2541	0.05644	ebi-a-GCST90001669	rs35035328	C	T	0.059	CD28+ CD45RA- CD8dim AC	TRUE	reported	igd	0.00591235	20.2572
6.55e-06	4	174826726	3408	-3.37	0.7465	ebi-a-GCST90001669	rs74732038	C	T	0.0001	CD28+ CD45RA- CD8dim AC	TRUE	reported	igd	0.00594444	20.3679
2.23e-06	4	40701822	3408	-2.743	0.5787	ebi-a-GCST90001669	rs138232290	A	G	0.0003	CD28+ CD45RA- CD8dim AC	TRUE	reported	igd	0.00654925	22.4538
6.97e-06	5	51919136	3408	0.1131	0.02512	ebi-a-GCST90001669	rs1450949	A	G	0.7085	CD28+ CD45RA- CD8dim AC	TRUE	reported	igd	0.00591304	20.2596
5.19e-06	6	149101822	3408	0.3244	0.07107	ebi-a-GCST90001669	rs35222020	G	A	0.0251	CD28+ CD45RA- CD8dim AC	TRUE	reported	igd	0.00607635	20.8226
5.29e-06	7	28364598	3408	-0.4138	0.09073	ebi-a-GCST90001669	rs13231184	G	C	0.0166	CD28+ CD45RA- CD8dim AC	TRUE	reported	igd	0.00606648	20.7886
6.55e-06	7	142351498	3408	-3.829	0.8481	ebi-a-GCST90001669	rs11770198	G	A	0.0001	CD28+ CD45RA- CD8dim AC	TRUE	reported	igd	0.00594548	20.3714
8.89e-06	7	86261382	3408	-4.138	0.9301	ebi-a-GCST90001669	rs78971171	G	A	0.0001	CD28+ CD45RA- CD8dim AC	TRUE	reported	igd	0.0057744	19.7818
7.23e-06	8	28528105	3408	0.235	0.05229	ebi-a-GCST90001669	rs116499679	T	C	0.0489	CD28+ CD45RA- CD8dim AC	TRUE	reported	igd	0.00589159	20.1857
7.61e-06	8	36903125	3408	-4.689	1.046	ebi-a-GCST90001669	rs62488624	T	C	0.0001	CD28+ CD45RA- CD8dim AC	TRUE	reported	igd	0.00586198	20.0836
7.41e-06	8	6788445	3408	-0.4332	0.09651	ebi-a-GCST90001669	rs138728019	T	C	0.0145	CD28+ CD45RA- CD8dim AC	TRUE	reported	igd	0.00587723	20.1362
7.91e-07	9	23394831	3408	0.1255	0.02537	ebi-a-GCST90001669	rs12235775	C	T	0.2764	CD28+ CD45RA- CD8dim AC	TRUE	reported	igd	0.00712918	24.4563
5.57e-06	10	131423918	3408	-2.362	0.5191	ebi-a-GCST90001669	rs117626397	G	A	0.0004	CD28+ CD45RA- CD8dim AC	TRUE	reported	igd	0.00603848	20.692
1.5e-07	11	77173517	3408	0.1788	0.03398	ebi-a-GCST90001669	rs116884829	G	A	0.132	CD28+ CD45RA- CD8dim AC	TRUE	reported	igd	0.00805888	27.6715
4.07e-06	11	9143785	3408	-5.264	1.141	ebi-a-GCST90001669	rs77547518	T	C	0.0001	CD28+ CD45RA- CD8dim AC	TRUE	reported	igd	0.00620665	21.2719
5.42e-06	11	115711814	3408	-5.054	1.11	ebi-a-GCST90001669	rs143559470	A	G	0.0001	CD28+ CD45RA- CD8dim AC	TRUE	reported	igd	0.00604632	20.719
9.12e-07	12	1631566	3408	-1.191	0.2421	ebi-a-GCST90001669	rs181777922	T	C	0.0022	CD28+ CD45RA- CD8dim AC	TRUE	reported	igd	0.00705117	24.1868
1.04e-06	13	107306559	3408	-3.741	0.7645	ebi-a-GCST90001669	rs78228882	T	G	0.0001	CD28+ CD45RA- CD8dim AC	TRUE	reported	igd	0.00697718	23.9313
2.92e-06	14	37895643	3408	0.2897	0.06184	ebi-a-GCST90001669	rs138678985	A	G	0.0349	CD28+ CD45RA- CD8dim AC	TRUE	reported	igd	0.00639839	21.9333
5.95e-06	15	26227349	3408	0.1021	0.02251	ebi-a-GCST90001669	rs34487669	T	A	0.4349	CD28+ CD45RA- CD8dim AC	TRUE	reported	igd	0.00600049	20.5611
7.14e-06	17	54788402	3408	-1.907	0.424	ebi-a-GCST90001669	rs76098298	T	C	0.0007	CD28+ CD45RA- CD8dim AC	TRUE	reported	igd	0.00590065	20.2169
3.78e-06	17	74135619	3408	0.2989	0.06454	ebi-a-GCST90001669	rs2585739	A	G	0.0305	CD28+ CD45RA- CD8dim AC	TRUE	reported	igd	0.00625417	21.4358
3.08e-06	19	7837186	3408	-0.1068	0.02285	ebi-a-GCST90001669	rs565801	G	T	0.3922	CD28+ CD45RA- CD8dim AC	TRUE	reported	igd	0.00636936	21.8331
4.71e-06	19	18683695	3408	-2.041	0.4452	ebi-a-GCST90001669	rs117586381	A	G	0.0007	CD28+ CD45RA- CD8dim AC	TRUE	reported	igd	0.00612923	21.0049
3.03e-06	22	20172901	3408	-0.2594	0.05546	ebi-a-GCST90001669	rs687264	C	T	0.9586	CD28+ CD45RA- CD8dim AC	TRUE	reported	igd	0.00637825	21.8638
7.32e-06	22	44578288	3408	0.5343	0.119	ebi-a-GCST90001669	rs139127	T	G	0.0089	CD28+ CD45RA- CD8dim AC	TRUE	reported	igd	0.00588052	20.1475
1.75e-07	4	82648490	3440	0.2212	0.04226	ebi-a-GCST90001670	rs7677831	G	A	0.0983	CD39+ CD8br %T cell	TRUE	reported	igd	0.00790146	27.3816
5.49e-06	5	43984994	3440	-0.1358	0.02983	ebi-a-GCST90001670	rs58895686	A	G	0.2516	CD39+ CD8br %T cell	TRUE	reported	igd	0.00598861	20.7129
2.4e-06	6	68997428	3440	-0.9047	0.1915	ebi-a-GCST90001670	rs202075317	C	G	0.0041	CD39+ CD8br %T cell	TRUE	reported	igd	0.00644621	22.3059
5.41e-06	7	97100379	3440	0.1174	0.02576	ebi-a-GCST90001670	rs1861381	G	A	0.6012	CD39+ CD8br %T cell	TRUE	reported	igd	0.00600166	20.7583
6.24e-06	7	69867672	3440	0.1749	0.03865	ebi-a-GCST90001670	rs78311694	C	T	0.1241	CD39+ CD8br %T cell	TRUE	reported	igd	0.00591759	20.4658
3.75e-06	8	113175429	3440	-0.1682	0.0363	ebi-a-GCST90001670	rs34664008	C	A	0.1426	CD39+ CD8br %T cell	TRUE	reported	igd	0.00620266	21.4578
8.09e-06	9	96068328	3440	-0.3325	0.07439	ebi-a-GCST90001670	rs16909016	T	C	0.0297	CD39+ CD8br %T cell	TRUE	reported	igd	0.00577405	19.9665
5.08e-07	10	93272233	3440	-0.4394	0.08731	ebi-a-GCST90001670	rs140079267	G	T	0.023	CD39+ CD8br %T cell	TRUE	reported	igd	0.00730883	25.3128
9.35e-20	10	97972294	3440	0.6769	0.07397	ebi-a-GCST90001670	rs11818051	T	C	0.0317	CD39+ CD8br %T cell	TRUE	reported	igd	0.0237648	83.6922
2.14e-08	10	98816434	3440	1.27	0.2262	ebi-a-GCST90001670	rs117648214	T	C	0.0029	CD39+ CD8br %T cell	TRUE	reported	igd	0.00908034	31.5043
1.23e-41	10	95633120	3440	0.8332	0.06081	ebi-a-GCST90001670	rs12778618	C	T	0.0462	CD39+ CD8br %T cell	TRUE	reported	igd	0.0517503	187.627
1.13e-27	10	95845989	3440	0.6459	0.05873	ebi-a-GCST90001670	rs72812685	A	G	0.0483	CD39+ CD8br %T cell	TRUE	reported	igd	0.033966	120.881
9.08e-16	10	96998744	3440	0.2205	0.0273	ebi-a-GCST90001670	rs12778837	C	T	0.3594	CD39+ CD8br %T cell	TRUE	reported	igd	0.0186112	65.1988
4.91e-07	10	91738825	3440	-0.1378	0.02735	ebi-a-GCST90001670	rs11812465	C	T	0.3432	CD39+ CD8br %T cell	TRUE	reported	igd	0.00732542	25.3706
4.66e-29	10	98139264	3440	0.7307	0.06471	ebi-a-GCST90001670	rs111534725	T	G	0.041	CD39+ CD8br %T cell	TRUE	reported	igd	0.0357413	127.433
2.22e-06	10	70317419	3440	0.1668	0.03518	ebi-a-GCST90001670	rs111899271	G	T	0.161	CD39+ CD8br %T cell	TRUE	reported	igd	0.00649252	22.4671
9.8e-33	10	97881031	3440	0.6237	0.0518	ebi-a-GCST90001670	rs17111341	C	T	0.0667	CD39+ CD8br %T cell	TRUE	reported	igd	0.0404395	144.89
1e-200	10	97472570	3440	-0.915	0.02037	ebi-a-GCST90001670	rs4918960	A	T	0.4863	CD39+ CD8br %T cell	TRUE	reported	igd	0.3697	2016.54
1.7e-06	10	93057020	3440	0.2385	0.04975	ebi-a-GCST90001670	rs2631687	A	C	0.0731	CD39+ CD8br %T cell	TRUE	reported	igd	0.00663652	22.9688
4.42e-06	15	81451157	3440	-0.4962	0.1079	ebi-a-GCST90001670	rs184287492	A	G	0.0138	CD39+ CD8br %T cell	TRUE	reported	igd	0.00611013	21.1358
6.83e-06	15	94355818	3440	0.1129	0.02506	ebi-a-GCST90001670	rs7182699	G	T	0.4656	CD39+ CD8br %T cell	TRUE	reported	igd	0.0058656	20.2849
5.32e-06	1	4634084	3440	0.163	0.03576	ebi-a-GCST90001671	rs241207	G	T	0.858	CD39+ CD8br %CD8br	TRUE	reported	igd	0.00600353	20.7648
6.26e-07	4	82648490	3440	0.211	0.04226	ebi-a-GCST90001671	rs7677831	G	A	0.0983	CD39+ CD8br %CD8br	TRUE	reported	igd	0.00719468	24.9146
5.96e-06	4	53758992	3440	-1.4	0.3087	ebi-a-GCST90001671	rs73814898	T	C	0.0016	CD39+ CD8br %CD8br	TRUE	reported	igd	0.00594341	20.5556
8.52e-06	5	43984994	3440	-0.1332	0.02988	ebi-a-GCST90001671	rs58895686	A	G	0.2516	CD39+ CD8br %CD8br	TRUE	reported	igd	0.00574364	19.8607
9.94e-06	8	124323593	3440	1.893	0.4278	ebi-a-GCST90001671	rs142712866	A	G	0.0009	CD39+ CD8br %CD8br	TRUE	reported	igd	0.00565974	19.5689
7.28e-06	8	113175429	3440	-0.1634	0.03636	ebi-a-GCST90001671	rs34664008	C	A	0.1426	CD39+ CD8br %CD8br	TRUE	reported	igd	0.00583654	20.1838
5.16e-06	10	93272233	3440	-0.4	0.0876	ebi-a-GCST90001671	rs140079267	G	T	0.023	CD39+ CD8br %CD8br	TRUE	reported	igd	0.00602461	20.8382
4.15e-06	10	93057020	3440	0.2297	0.04981	ebi-a-GCST90001671	rs2631687	A	C	0.0731	CD39+ CD8br %CD8br	TRUE	reported	igd	0.00614404	21.2538
7.75e-26	10	95845989	3440	0.6238	0.05887	ebi-a-GCST90001671	rs72812685	A	G	0.0483	CD39+ CD8br %CD8br	TRUE	reported	igd	0.0316079	112.215
1.56e-06	10	99903526	3440	0.4475	0.09298	ebi-a-GCST90001671	rs72826245	T	C	0.0202	CD39+ CD8br %CD8br	TRUE	reported	igd	0.00668858	23.1502
1e-200	10	97472570	3440	-0.9043	0.02058	ebi-a-GCST90001671	rs4918960	A	T	0.4863	CD39+ CD8br %CD8br	TRUE	reported	igd	0.359498	1929.66
5.07e-40	10	95633120	3440	0.8186	0.06103	ebi-a-GCST90001671	rs12778618	C	T	0.0462	CD39+ CD8br %CD8br	TRUE	reported	igd	0.0497003	179.806
1.73e-16	10	96998591	3440	0.2205	0.02662	ebi-a-GCST90001671	rs2901833	A	G	0.383	CD39+ CD8br %CD8br	TRUE	reported	igd	0.0195554	68.5723
7.27e-32	10	98139264	3440	0.7675	0.06467	ebi-a-GCST90001671	rs111534725	T	G	0.041	CD39+ CD8br %CD8br	TRUE	reported	igd	0.0393337	140.766
1.64e-08	10	99452494	3440	-0.3008	0.05314	ebi-a-GCST90001671	rs146426185	C	A	0.0635	CD39+ CD8br %CD8br	TRUE	reported	igd	0.00922843	32.0229
2.59e-34	10	97881031	3440	0.6402	0.05184	ebi-a-GCST90001671	rs17111341	C	T	0.0667	CD39+ CD8br %CD8br	TRUE	reported	igd	0.0424525	152.422
7.75e-21	10	97972294	3440	0.6977	0.07403	ebi-a-GCST90001671	rs11818051	T	C	0.0317	CD39+ CD8br %CD8br	TRUE	reported	igd	0.0251705	88.7706
2.82e-06	10	70317419	3440	0.1651	0.03519	ebi-a-GCST90001671	rs111899271	G	T	0.161	CD39+ CD8br %CD8br	TRUE	reported	igd	0.0063581	21.999
5.28e-06	11	134726590	3440	-0.1159	0.0254	ebi-a-GCST90001671	rs1995763	A	G	0.439	CD39+ CD8br %CD8br	TRUE	reported	igd	0.00601617	20.8088
2.75e-06	13	34074087	3440	0.8524	0.1815	ebi-a-GCST90001671	rs76225630	T	C	0.0041	CD39+ CD8br %CD8br	TRUE	reported	igd	0.00637088	22.0435
8.76e-06	13	77106508	3440	0.1678	0.03769	ebi-a-GCST90001671	rs1332595	G	T	0.1269	CD39+ CD8br %CD8br	TRUE	reported	igd	0.00572899	19.8098
8.63e-06	17	71595627	3440	0.2028	0.04552	ebi-a-GCST90001671	rs9899828	G	T	0.0802	CD39+ CD8br %CD8br	TRUE	reported	igd	0.00573686	19.8371
7.86e-06	2	99679099	3408	0.7449	0.1664	ebi-a-GCST90001672	rs62156361	A	G	0.0065	CD39+ CD8br AC	TRUE	reported	igd	0.00584579	20.0279
8.85e-06	3	60364770	3408	-0.1164	0.02615	ebi-a-GCST90001672	rs11718018	C	T	0.4134	CD39+ CD8br AC	TRUE	reported	igd	0.00578023	19.8019
1.86e-06	3	145339577	3408	1.055	0.2209	ebi-a-GCST90001672	rs113398680	A	G	0.0032	CD39+ CD8br AC	TRUE	reported	igd	0.0066484	22.796
3.16e-07	4	82648490	3408	0.2206	0.04304	ebi-a-GCST90001672	rs7677831	G	A	0.0977	CD39+ CD8br AC	TRUE	reported	igd	0.00764948	26.255
9.19e-06	4	42155788	3408	1.007	0.2266	ebi-a-GCST90001672	rs149697028	G	C	0.0031	CD39+ CD8br AC	TRUE	reported	igd	0.00576143	19.7371
5.4e-06	7	97100379	3408	0.1191	0.02614	ebi-a-GCST90001672	rs1861381	G	A	0.6012	CD39+ CD8br AC	TRUE	reported	igd	0.00605446	20.7471
9.16e-06	8	113175429	3408	-0.1641	0.03695	ebi-a-GCST90001672	rs34664008	C	A	0.1425	CD39+ CD8br AC	TRUE	reported	igd	0.00575417	19.7121
2.1e-06	9	362917	3408	-0.1551	0.03264	ebi-a-GCST90001672	rs750587	G	A	0.8141	CD39+ CD8br AC	TRUE	reported	igd	0.00658197	22.5667
7.19e-15	10	96998688	3408	0.2118	0.0271	ebi-a-GCST90001672	rs12778797	C	T	0.3841	CD39+ CD8br AC	TRUE	reported	igd	0.0176075	61.0462
1.49e-29	10	95845989	3408	0.6785	0.05954	ebi-a-GCST90001672	rs72812685	A	G	0.0481	CD39+ CD8br AC	TRUE	reported	igd	0.0367063	129.786
1.76e-06	10	80490882	3408	-0.1908	0.03985	ebi-a-GCST90001672	rs35664	T	G	0.8854	CD39+ CD8br AC	TRUE	reported	igd	0.00668173	22.9111
5.69e-28	10	98139264	3408	0.7282	0.06583	ebi-a-GCST90001672	rs111534725	T	G	0.0409	CD39+ CD8br AC	TRUE	reported	igd	0.0346604	122.292
3.56e-07	10	99903526	3408	0.4798	0.09405	ebi-a-GCST90001672	rs72826245	T	C	0.0204	CD39+ CD8br AC	TRUE	reported	igd	0.00757878	26.0105
1e-200	10	97472570	3408	-0.9143	0.02091	ebi-a-GCST90001672	rs4918960	A	T	0.4862	CD39+ CD8br AC	TRUE	reported	igd	0.359389	1910.8
5.69e-07	10	93057020	3408	0.2538	0.05064	ebi-a-GCST90001672	rs2631687	A	C	0.0731	CD39+ CD8br AC	TRUE	reported	igd	0.00731656	25.1039
2.59e-06	10	93272233	3408	-0.4226	0.08976	ebi-a-GCST90001672	rs140079267	G	T	0.0226	CD39+ CD8br AC	TRUE	reported	igd	0.00646217	22.1533
3.23e-42	10	95633120	3408	0.8528	0.06178	ebi-a-GCST90001672	rs12778618	C	T	0.0461	CD39+ CD8br AC	TRUE	reported	igd	0.0529507	190.434
2.79e-21	10	97972294	3408	0.7156	0.07506	ebi-a-GCST90001672	rs11818051	T	C	0.0317	CD39+ CD8br AC	TRUE	reported	igd	0.0259772	90.8382
1.45e-33	10	97881031	3408	0.6424	0.05263	ebi-a-GCST90001672	rs17111341	C	T	0.0668	CD39+ CD8br AC	TRUE	reported	igd	0.0418854	148.898
5.24e-08	10	99452494	3408	-0.2939	0.05387	ebi-a-GCST90001672	rs146426185	C	A	0.064	CD39+ CD8br AC	TRUE	reported	igd	0.00865823	29.7475
8.19e-07	10	70317419	3408	0.1764	0.03571	ebi-a-GCST90001672	rs111899271	G	T	0.1611	CD39+ CD8br AC	TRUE	reported	igd	0.00710918	24.3872
6.53e-06	10	11874754	3408	0.1771	0.03921	ebi-a-GCST90001672	rs11257350	T	C	0.1158	CD39+ CD8br AC	TRUE	reported	igd	0.00595048	20.3887
4.21e-06	15	94946993	3408	2.067	0.4485	ebi-a-GCST90001672	rs146940094	T	G	0.0007	CD39+ CD8br AC	TRUE	reported	igd	0.00619381	21.2276
7.7e-06	15	50717609	3408	0.322	0.07186	ebi-a-GCST90001672	rs17509944	T	G	0.0339	CD39+ CD8br AC	TRUE	reported	igd	0.00585715	20.067
1.08e-06	18	67477449	3408	0.4576	0.09369	ebi-a-GCST90001672	rs149574697	T	C	0.018	CD39+ CD8br AC	TRUE	reported	igd	0.00695115	23.8413
5.61e-06	1	233952844	3162	0.4736	0.1041	ebi-a-GCST90001673	rs58434301	G	C	0.0147	CD28- CD127- CD25++ CD8br %T cell	TRUE	reported	igd	0.00650319	20.6846
2.82e-06	1	20454583	3162	-0.2225	0.04743	ebi-a-GCST90001673	rs142394211	T	A	0.0751	CD28- CD127- CD25++ CD8br %T cell	TRUE	reported	igd	0.00691162	21.9927
3e-06	1	57910243	3162	0.2952	0.06309	ebi-a-GCST90001673	rs35089045	C	T	0.0432	CD28- CD127- CD25++ CD8br %T cell	TRUE	reported	igd	0.00687627	21.8795
4.54e-06	2	30292698	3162	-0.2637	0.05741	ebi-a-GCST90001673	rs146970469	A	G	0.0501	CD28- CD127- CD25++ CD8br %T cell	TRUE	reported	igd	0.00662819	21.0848
1.59e-06	2	122691344	3162	0.3036	0.06314	ebi-a-GCST90001673	rs62166861	A	G	0.0424	CD28- CD127- CD25++ CD8br %T cell	TRUE	reported	igd	0.00725886	23.1057
1.68e-06	3	169748799	3162	0.1268	0.02642	ebi-a-GCST90001673	rs9823305	A	T	0.3414	CD28- CD127- CD25++ CD8br %T cell	TRUE	reported	igd	0.00723201	23.0196
9.76e-06	3	60305117	3162	0.1228	0.02771	ebi-a-GCST90001673	rs186154	G	A	0.2978	CD28- CD127- CD25++ CD8br %T cell	TRUE	reported	igd	0.00617267	19.6268
3.76e-06	4	141162325	3162	1.51	0.3259	ebi-a-GCST90001673	rs115642223	C	T	0.0019	CD28- CD127- CD25++ CD8br %T cell	TRUE	reported	igd	0.00674349	21.4541
9.66e-06	5	49624091	3162	-0.1542	0.03479	ebi-a-GCST90001673	rs6864137	A	C	0.1898	CD28- CD127- CD25++ CD8br %T cell	TRUE	reported	igd	0.00617459	19.6329
1.06e-06	6	32443641	3162	0.1418	0.029	ebi-a-GCST90001673	rs9269118	A	G	0.3775	CD28- CD127- CD25++ CD8br %T cell	TRUE	reported	igd	0.00750452	23.8936
1e-07	7	7026180	3162	-0.2121	0.03973	ebi-a-GCST90001673	rs111856210	A	T	0.1154	CD28- CD127- CD25++ CD8br %T cell	TRUE	reported	igd	0.00893276	28.4819
6.65e-06	8	62998411	3162	-0.1441	0.03193	ebi-a-GCST90001673	rs56098200	A	G	0.2098	CD28- CD127- CD25++ CD8br %T cell	TRUE	reported	igd	0.0064	20.3543
2e-06	10	71528846	3162	-0.7196	0.1511	ebi-a-GCST90001673	rs74139363	C	T	0.0076	CD28- CD127- CD25++ CD8br %T cell	TRUE	reported	igd	0.00712176	22.6662
6.19e-06	12	52559164	3162	0.1906	0.0421	ebi-a-GCST90001673	rs7963204	A	G	0.1006	CD28- CD127- CD25++ CD8br %T cell	TRUE	reported	igd	0.00644041	20.4836
2.6e-06	14	22567561	3162	0.1462	0.03104	ebi-a-GCST90001673	rs990962	T	C	0.7919	CD28- CD127- CD25++ CD8br %T cell	TRUE	reported	igd	0.00696712	22.1706
4.42e-06	15	95276540	3162	-0.1165	0.02534	ebi-a-GCST90001673	rs1871360	A	T	0.4322	CD28- CD127- CD25++ CD8br %T cell	TRUE	reported	igd	0.00664023	21.1234
6.94e-06	17	67264572	3162	0.3988	0.08857	ebi-a-GCST90001673	rs79000044	T	A	0.021	CD28- CD127- CD25++ CD8br %T cell	TRUE	reported	igd	0.00637088	20.2611
2.71e-06	17	74615933	3162	0.1189	0.0253	ebi-a-GCST90001673	rs12450916	T	C	0.5416	CD28- CD127- CD25++ CD8br %T cell	TRUE	reported	igd	0.00693646	22.0723
8.07e-06	19	13113641	3162	0.1144	0.0256	ebi-a-GCST90001673	rs10411958	C	T	0.5079	CD28- CD127- CD25++ CD8br %T cell	TRUE	reported	igd	0.0062759	19.9571
3.23e-07	20	5222441	3162	0.2486	0.04856	ebi-a-GCST90001673	rs6085043	G	T	0.0792	CD28- CD127- CD25++ CD8br %T cell	TRUE	reported	igd	0.0082205	26.1921
2.15e-06	22	24893021	3162	0.162	0.03413	ebi-a-GCST90001673	rs1015011	G	C	0.1608	CD28- CD127- CD25++ CD8br %T cell	TRUE	reported	igd	0.00707477	22.5156
5.94e-06	1	57910243	3162	0.289	0.06371	ebi-a-GCST90001674	rs35089045	C	T	0.0432	CD28- CD127- CD25++ CD8br %CD8br	TRUE	reported	igd	0.00646549	20.5639
6.27e-06	2	66204309	3162	-0.1995	0.04408	ebi-a-GCST90001674	rs79410072	G	C	0.0938	CD28- CD127- CD25++ CD8br %CD8br	TRUE	reported	igd	0.0064363	20.4705
1.23e-06	3	172724426	3162	0.2315	0.04763	ebi-a-GCST90001674	rs13068352	T	A	0.0789	CD28- CD127- CD25++ CD8br %CD8br	TRUE	reported	igd	0.0074156	23.6084
8.93e-06	3	173079422	3162	0.2805	0.06305	ebi-a-GCST90001674	rs4317130	A	G	0.044	CD28- CD127- CD25++ CD8br %CD8br	TRUE	reported	igd	0.00622048	19.7797
8.66e-06	3	63178517	3162	-0.1851	0.04154	ebi-a-GCST90001674	rs921157	G	A	0.8947	CD28- CD127- CD25++ CD8br %CD8br	TRUE	reported	igd	0.00624021	19.8429
3.43e-06	4	141162325	3162	1.53	0.3289	ebi-a-GCST90001674	rs115642223	C	T	0.0019	CD28- CD127- CD25++ CD8br %CD8br	TRUE	reported	igd	0.00679722	21.6262
2.21e-06	5	166507188	3162	0.7596	0.1602	ebi-a-GCST90001674	rs114824462	A	T	0.0063	CD28- CD127- CD25++ CD8br %CD8br	TRUE	reported	igd	0.00706002	22.4683
2.29e-06	5	73501148	3162	0.1997	0.04217	ebi-a-GCST90001674	rs75836793	A	G	0.1053	CD28- CD127- CD25++ CD8br %CD8br	TRUE	reported	igd	0.00704235	22.4117
5.41e-07	7	7026180	3162	-0.2016	0.04015	ebi-a-GCST90001674	rs111856210	A	T	0.1154	CD28- CD127- CD25++ CD8br %CD8br	TRUE	reported	igd	0.00791041	25.1962
8.97e-06	8	62932228	3162	-0.1353	0.03042	ebi-a-GCST90001674	rs1711693	G	A	0.2362	CD28- CD127- CD25++ CD8br %CD8br	TRUE	reported	igd	0.00621737	19.7698
2.58e-06	10	71525881	3162	-0.6975	0.1481	ebi-a-GCST90001674	rs10998956	G	C	0.0074	CD28- CD127- CD25++ CD8br %CD8br	TRUE	reported	igd	0.00696595	22.1668
1.06e-06	12	18964607	3162	1.067	0.2182	ebi-a-GCST90001674	rs75532811	A	G	0.0033	CD28- CD127- CD25++ CD8br %CD8br	TRUE	reported	igd	0.0075056	23.8971
8.82e-06	12	52559164	3162	0.1893	0.04253	ebi-a-GCST90001674	rs7963204	A	G	0.1006	CD28- CD127- CD25++ CD8br %CD8br	TRUE	reported	igd	0.00622639	19.7987
3.45e-06	15	36411730	3162	0.1532	0.03295	ebi-a-GCST90001674	rs149389411	C	A	0.1904	CD28- CD127- CD25++ CD8br %CD8br	TRUE	reported	igd	0.00679025	21.6039
4.88e-06	16	25477950	3162	0.1203	0.02627	ebi-a-GCST90001674	rs12599120	C	T	0.6097	CD28- CD127- CD25++ CD8br %CD8br	TRUE	reported	igd	0.00658838	20.9573
4.5e-06	16	86753615	3162	0.1359	0.02957	ebi-a-GCST90001674	rs2120691	G	A	0.2448	CD28- CD127- CD25++ CD8br %CD8br	TRUE	reported	igd	0.00663564	21.1087
7.41e-07	20	5222441	3162	0.2433	0.04906	ebi-a-GCST90001674	rs6085043	G	T	0.0792	CD28- CD127- CD25++ CD8br %CD8br	TRUE	reported	igd	0.00771796	24.5784
2.24e-06	22	24892018	3162	0.1537	0.03243	ebi-a-GCST90001674	rs6004167	G	A	0.1882	CD28- CD127- CD25++ CD8br %CD8br	TRUE	reported	igd	0.00705371	22.4481
5.88e-06	1	188622706	3130	0.184	0.04055	ebi-a-GCST90001675	rs12038742	G	A	0.8895	CD28- CD127- CD25++ CD8br AC	TRUE	reported	igd	0.00653525	20.5767
1.41e-06	1	57910243	3130	0.3032	0.06273	ebi-a-GCST90001675	rs35089045	C	T	0.0436	CD28- CD127- CD25++ CD8br AC	TRUE	reported	igd	0.00740856	23.347
2.44e-06	1	120551817	3130	0.3431	0.07265	ebi-a-GCST90001675	rs3879969	T	A	0.0323	CD28- CD127- CD25++ CD8br AC	TRUE	reported	igd	0.00707526	22.2891
2.53e-06	2	122691344	3130	0.2961	0.06281	ebi-a-GCST90001675	rs62166861	A	G	0.0428	CD28- CD127- CD25++ CD8br AC	TRUE	reported	igd	0.00705021	22.2096
5.12e-06	2	200181613	3130	3.113	0.6815	ebi-a-GCST90001675	rs72929459	T	C	0.0003	CD28- CD127- CD25++ CD8br AC	TRUE	reported	igd	0.00662211	20.8521
5.01e-06	3	60344346	3130	-0.6309	0.138	ebi-a-GCST90001675	rs115134707	C	T	0.0088	CD28- CD127- CD25++ CD8br AC	TRUE	reported	igd	0.00663328	20.8874
8.75e-06	3	76705353	3130	-0.1279	0.02873	ebi-a-GCST90001675	rs1839051	C	A	0.7407	CD28- CD127- CD25++ CD8br AC	TRUE	reported	igd	0.00629194	19.8058
8.38e-06	3	172724426	3130	0.2101	0.04708	ebi-a-GCST90001675	rs13068352	T	A	0.0792	CD28- CD127- CD25++ CD8br AC	TRUE	reported	igd	0.00632238	19.9022
7.68e-06	4	161872855	3130	0.1749	0.03902	ebi-a-GCST90001675	rs138505212	A	G	0.1209	CD28- CD127- CD25++ CD8br AC	TRUE	reported	igd	0.00637796	20.0783
9.37e-06	4	141162325	3130	1.437	0.3238	ebi-a-GCST90001675	rs115642223	C	T	0.0019	CD28- CD127- CD25++ CD8br AC	TRUE	reported	igd	0.00625304	19.6826
4.05e-06	5	20984750	3130	0.1186	0.02569	ebi-a-GCST90001675	rs6881158	T	C	0.5169	CD28- CD127- CD25++ CD8br AC	TRUE	reported	igd	0.00676316	21.2992
4.52e-08	6	32446459	3130	0.1789	0.03263	ebi-a-GCST90001675	rs17203563	A	G	0.2767	CD28- CD127- CD25++ CD8br AC	TRUE	reported	igd	0.00951242	30.0406
1.42e-06	7	7026245	3130	-0.1603	0.03317	ebi-a-GCST90001675	rs10952014	G	C	0.1823	CD28- CD127- CD25++ CD8br AC	TRUE	reported	igd	0.00740633	23.3399
4.05e-06	8	62998415	3130	-0.1475	0.03195	ebi-a-GCST90001675	rs77397960	C	T	0.2102	CD28- CD127- CD25++ CD8br AC	TRUE	reported	igd	0.00676318	21.2993
8.33e-06	9	4728523	3130	-0.1252	0.02806	ebi-a-GCST90001675	rs76210385	C	T	0.2863	CD28- CD127- CD25++ CD8br AC	TRUE	reported	igd	0.00632027	19.8955
9.99e-06	11	119541778	3130	0.1111	0.02511	ebi-a-GCST90001675	rs4459318	T	C	0.4709	CD28- CD127- CD25++ CD8br AC	TRUE	reported	igd	0.00621559	19.564
5.7e-06	12	52559164	3130	0.1917	0.04218	ebi-a-GCST90001675	rs7963204	A	G	0.1002	CD28- CD127- CD25++ CD8br AC	TRUE	reported	igd	0.00655587	20.6421
7e-06	13	24865664	3130	-0.1445	0.0321	ebi-a-GCST90001675	rs57153567	A	G	0.1962	CD28- CD127- CD25++ CD8br AC	TRUE	reported	igd	0.00643248	20.2511
4.7e-06	15	95276540	3130	-0.116	0.0253	ebi-a-GCST90001675	rs1871360	A	T	0.4323	CD28- CD127- CD25++ CD8br AC	TRUE	reported	igd	0.0066715	21.0086
5.98e-07	16	86074353	3130	0.4095	0.08185	ebi-a-GCST90001675	rs66790175	G	T	0.0241	CD28- CD127- CD25++ CD8br AC	TRUE	reported	igd	0.00793354	25.0146
1.07e-06	17	74615933	3130	0.1237	0.02531	ebi-a-GCST90001675	rs12450916	T	C	0.5425	CD28- CD127- CD25++ CD8br AC	TRUE	reported	igd	0.00757372	23.8714
7.36e-06	17	67264572	3130	0.3988	0.0888	ebi-a-GCST90001675	rs79000044	T	A	0.0209	CD28- CD127- CD25++ CD8br AC	TRUE	reported	igd	0.00640251	20.1561
9.06e-07	17	29871886	3130	0.2525	0.0513	ebi-a-GCST90001675	rs62063923	G	C	0.0642	CD28- CD127- CD25++ CD8br AC	TRUE	reported	igd	0.0076806	24.2109
3.64e-06	18	67151077	3130	-0.1333	0.02873	ebi-a-GCST90001675	rs9319779	T	C	0.7284	CD28- CD127- CD25++ CD8br AC	TRUE	reported	igd	0.00683074	21.5135
6.82e-06	19	13114434	3130	0.1155	0.02562	ebi-a-GCST90001675	rs10413329	G	A	0.5032	CD28- CD127- CD25++ CD8br AC	TRUE	reported	igd	0.00645135	20.3109
9.42e-06	20	18052894	3130	0.2329	0.05249	ebi-a-GCST90001675	rs117591947	A	G	0.0642	CD28- CD127- CD25++ CD8br AC	TRUE	reported	igd	0.00625055	19.6747
3.32e-07	20	5222441	3130	0.248	0.04848	ebi-a-GCST90001675	rs6085043	G	T	0.0796	CD28- CD127- CD25++ CD8br AC	TRUE	reported	igd	0.00829121	26.1517
6.35e-06	20	33611208	3130	-0.2097	0.04637	ebi-a-GCST90001675	rs75632179	G	T	0.0829	CD28- CD127- CD25++ CD8br AC	TRUE	reported	igd	0.00649157	20.4383
5.03e-06	21	41072897	3130	0.3812	0.08337	ebi-a-GCST90001675	rs79172657	T	C	0.024	CD28- CD127- CD25++ CD8br AC	TRUE	reported	igd	0.00663515	20.8934
5.33e-06	22	24892018	3130	0.1463	0.03208	ebi-a-GCST90001675	rs6004167	G	A	0.1875	CD28- CD127- CD25++ CD8br AC	TRUE	reported	igd	0.00660084	20.7846
1.82e-06	1	202164837	3162	0.1155	0.02416	ebi-a-GCST90001676	rs3010090	T	C	0.4154	CD28- CD25++ CD8br %T cell	TRUE	reported	igd	0.00717597	22.84
6.26e-06	1	159130400	3162	0.4364	0.09645	ebi-a-GCST90001676	rs6682100	C	T	0.0157	CD28- CD25++ CD8br %T cell	TRUE	reported	igd	0.0064328	20.4593
2.02e-06	1	217982930	3162	0.1185	0.02489	ebi-a-GCST90001676	rs2377708	C	A	0.6097	CD28- CD25++ CD8br %T cell	TRUE	reported	igd	0.00711743	22.6523
5.62e-07	2	218638794	3162	0.1889	0.03767	ebi-a-GCST90001676	rs58227542	A	T	0.1156	CD28- CD25++ CD8br %T cell	TRUE	reported	igd	0.00788988	25.1303
4.46e-07	2	122691344	3162	0.3014	0.05959	ebi-a-GCST90001676	rs62166861	A	G	0.0424	CD28- CD25++ CD8br %T cell	TRUE	reported	igd	0.00802561	25.5661
7.35e-06	2	180234098	3162	-0.6373	0.1419	ebi-a-GCST90001676	rs115583593	T	C	0.0081	CD28- CD25++ CD8br %T cell	TRUE	reported	igd	0.00633869	20.158
7.48e-06	3	29825146	3162	0.1056	0.02353	ebi-a-GCST90001676	rs6549955	T	G	0.5103	CD28- CD25++ CD8br %T cell	TRUE	reported	igd	0.00632943	20.1284
7.03e-07	3	169747938	3162	0.1233	0.0248	ebi-a-GCST90001676	rs9839296	G	A	0.3471	CD28- CD25++ CD8br %T cell	TRUE	reported	igd	0.00775674	24.7029
1.49e-06	1	202164837	3162	0.1165	0.02416	ebi-a-GCST90001677	rs3010090	T	C	0.4154	CD28- CD25++ CD8br %CD8br	TRUE	reported	igd	0.00729986	23.2372
1.19e-06	1	18829486	3162	-0.4036	0.08292	ebi-a-GCST90001677	rs532011071	G	A	0.0259	CD28- CD25++ CD8br %CD8br	TRUE	reported	igd	0.0074367	23.676
7.69e-06	1	7758760	3162	-0.1117	0.02494	ebi-a-GCST90001677	rs12756299	C	T	0.5832	CD28- CD25++ CD8br %CD8br	TRUE	reported	igd	0.00630384	20.0465
8.84e-06	2	218638794	3162	0.1681	0.03776	ebi-a-GCST90001677	rs58227542	A	T	0.1156	CD28- CD25++ CD8br %CD8br	TRUE	reported	igd	0.00622868	19.806
1.22e-06	3	169747938	3162	0.1205	0.02478	ebi-a-GCST90001677	rs9839296	G	A	0.3471	CD28- CD25++ CD8br %CD8br	TRUE	reported	igd	0.0074229	23.6318
8.36e-06	4	189525284	3162	-0.3788	0.08487	ebi-a-GCST90001677	rs79297644	T	C	0.0204	CD28- CD25++ CD8br %CD8br	TRUE	reported	igd	0.00626069	19.9084
9.76e-06	5	50162788	3162	-0.1137	0.02567	ebi-a-GCST90001677	rs27905	A	G	0.6746	CD28- CD25++ CD8br %CD8br	TRUE	reported	igd	0.00616625	19.6062
3.95e-06	5	96883867	3162	-0.5294	0.1145	ebi-a-GCST90001677	rs115466519	T	A	0.0115	CD28- CD25++ CD8br %CD8br	TRUE	reported	igd	0.00671535	21.364
1.67e-06	6	31264392	3162	0.1278	0.02663	ebi-a-GCST90001677	rs9380237	A	G	0.4271	CD28- CD25++ CD8br %CD8br	TRUE	reported	igd	0.00723112	23.0168
9.8e-07	6	63661784	3162	0.4914	0.1002	ebi-a-GCST90001677	rs542482176	A	G	0.015	CD28- CD25++ CD8br %CD8br	TRUE	reported	igd	0.00754887	24.0359
4.7e-07	6	32447857	3162	-0.1637	0.03243	ebi-a-GCST90001677	rs9269182	C	T	0.2774	CD28- CD25++ CD8br %CD8br	TRUE	reported	igd	0.00799385	25.4641
1.29e-06	6	46867717	3162	0.187	0.03854	ebi-a-GCST90001677	rs220702	T	C	0.8887	CD28- CD25++ CD8br %CD8br	TRUE	reported	igd	0.00739054	23.528
5.86e-06	7	72913168	3162	0.1117	0.02462	ebi-a-GCST90001677	rs2353082	C	G	0.6108	CD28- CD25++ CD8br %CD8br	TRUE	reported	igd	0.00646771	20.571
5.42e-06	7	99574758	3162	0.1138	0.02498	ebi-a-GCST90001677	rs2283017	G	A	0.3775	CD28- CD25++ CD8br %CD8br	TRUE	reported	igd	0.00652074	20.7408
7.68e-06	12	18964607	3162	0.9161	0.2044	ebi-a-GCST90001677	rs75532811	A	G	0.0033	CD28- CD25++ CD8br %CD8br	TRUE	reported	igd	0.00631265	20.0747
2.36e-06	15	67237900	3162	-0.1711	0.03618	ebi-a-GCST90001677	rs61623247	G	C	0.1241	CD28- CD25++ CD8br %CD8br	TRUE	reported	igd	0.00702328	22.3505
3.66e-06	16	54688102	3162	-0.8804	0.1898	ebi-a-GCST90001677	rs145868945	T	C	0.0043	CD28- CD25++ CD8br %CD8br	TRUE	reported	igd	0.00675866	21.5027
9.17e-06	17	1604250	3162	-0.1355	0.0305	ebi-a-GCST90001677	rs149335969	C	T	0.1972	CD28- CD25++ CD8br %CD8br	TRUE	reported	igd	0.00620318	19.7244
3.4e-06	17	69346419	3162	0.2421	0.05203	ebi-a-GCST90001677	rs72865317	A	G	0.0565	CD28- CD25++ CD8br %CD8br	TRUE	reported	igd	0.00680074	21.6375
3.7e-07	17	62472	3162	-0.4301	0.08443	ebi-a-GCST90001677	rs57752884	A	G	0.0202	CD28- CD25++ CD8br %CD8br	TRUE	reported	igd	0.00814017	25.9341
5.1e-06	18	53419914	3162	0.1148	0.02512	ebi-a-GCST90001677	rs3919557	T	C	0.6627	CD28- CD25++ CD8br %CD8br	TRUE	reported	igd	0.00656181	20.8723
7.48e-06	18	66588419	3162	0.1716	0.03824	ebi-a-GCST90001677	rs61383018	T	G	0.1067	CD28- CD25++ CD8br %CD8br	TRUE	reported	igd	0.0063282	20.1244
2.79e-06	18	66051556	3162	0.1305	0.02779	ebi-a-GCST90001677	rs2109199	C	G	0.2508	CD28- CD25++ CD8br %CD8br	TRUE	reported	igd	0.0069257	22.0378
5.3e-06	19	8751986	3162	-0.1096	0.02402	ebi-a-GCST90001677	rs10404710	T	C	0.6047	CD28- CD25++ CD8br %CD8br	TRUE	reported	igd	0.00654128	20.8066
4.07e-06	19	58836339	3162	0.3661	0.07932	ebi-a-GCST90001677	rs3848525	T	C	0.9772	CD28- CD25++ CD8br %CD8br	TRUE	reported	igd	0.006692	21.2892
4.84e-06	21	19732234	3162	-0.5155	0.1126	ebi-a-GCST90001677	rs75692821	A	T	0.0115	CD28- CD25++ CD8br %CD8br	TRUE	reported	igd	0.0065849	20.9462
2.03e-06	1	217982930	3130	0.1173	0.02465	ebi-a-GCST90001678	rs2377708	C	A	0.6099	CD28- CD25++ CD8br AC	TRUE	reported	igd	0.00718269	22.63
2.13e-06	1	181205200	3130	1.22	0.2569	ebi-a-GCST90001678	rs116011991	C	A	0.0021	CD28- CD25++ CD8br AC	TRUE	reported	igd	0.00715367	22.5379
1.28e-06	2	66305842	3130	0.7448	0.1535	ebi-a-GCST90001678	rs79660525	G	A	0.0061	CD28- CD25++ CD8br AC	TRUE	reported	igd	0.00746558	23.528
8.86e-06	2	148331978	3130	-0.2804	0.063	ebi-a-GCST90001678	rs114664351	C	T	0.0358	CD28- CD25++ CD8br AC	TRUE	reported	igd	0.00628913	19.7969
6.19e-06	2	200181613	3130	2.867	0.6331	ebi-a-GCST90001678	rs72929459	T	C	0.0003	CD28- CD25++ CD8br AC	TRUE	reported	igd	0.00650924	20.4943
8.79e-07	2	122691344	3130	0.2893	0.05873	ebi-a-GCST90001678	rs62166861	A	G	0.0428	CD28- CD25++ CD8br AC	TRUE	reported	igd	0.0076927	24.2493
9.48e-06	2	218638794	3130	0.1654	0.03728	ebi-a-GCST90001678	rs58227542	A	T	0.116	CD28- CD25++ CD8br AC	TRUE	reported	igd	0.0062496	19.6717
9.08e-06	3	62204684	3130	-0.6583	0.1481	ebi-a-GCST90001678	rs78643468	A	G	0.0064	CD28- CD25++ CD8br AC	TRUE	reported	igd	0.00627279	19.7451
6.19e-07	3	60344346	3130	-0.6449	0.1291	ebi-a-GCST90001678	rs115134707	C	T	0.0088	CD28- CD25++ CD8br AC	TRUE	reported	igd	0.00790932	24.9376
1.61e-06	3	76705353	3130	-0.1294	0.02693	ebi-a-GCST90001678	rs1839051	C	A	0.7407	CD28- CD25++ CD8br AC	TRUE	reported	igd	0.0073225	23.0738
1.65e-06	4	161897744	3130	0.1747	0.03638	ebi-a-GCST90001678	rs75596593	G	C	0.1217	CD28- CD25++ CD8br AC	TRUE	reported	igd	0.00731355	23.0453
8.73e-06	6	46867717	3130	0.1702	0.03822	ebi-a-GCST90001678	rs220702	T	C	0.8885	CD28- CD25++ CD8br AC	TRUE	reported	igd	0.00629579	19.818
1.04e-08	6	32443266	3130	0.1597	0.02782	ebi-a-GCST90001678	rs9269109	C	T	0.3593	CD28- CD25++ CD8br AC	TRUE	reported	igd	0.0104184	32.932
4.82e-06	6	31307885	3130	-0.1246	0.0272	ebi-a-GCST90001678	rs1634734	A	G	0.5722	CD28- CD25++ CD8br AC	TRUE	reported	igd	0.00665966	20.9711
5.25e-06	7	137053814	3130	-0.3217	0.07052	ebi-a-GCST90001678	rs78414417	A	G	0.0291	CD28- CD25++ CD8br AC	TRUE	reported	igd	0.00660473	20.797
2.45e-06	9	128841396	3130	-0.7914	0.1676	ebi-a-GCST90001678	rs142133440	T	C	0.0053	CD28- CD25++ CD8br AC	TRUE	reported	igd	0.00707322	22.2826
8.17e-06	10	112991635	3130	-0.2976	0.06661	ebi-a-GCST90001678	rs74969013	C	G	0.0326	CD28- CD25++ CD8br AC	TRUE	reported	igd	0.00633697	19.9485
5.75e-06	13	24865057	3130	-0.1369	0.03014	ebi-a-GCST90001678	rs12430530	G	A	0.1957	CD28- CD25++ CD8br AC	TRUE	reported	igd	0.00654821	20.6178
9.35e-06	14	67938855	3130	-0.1887	0.04252	ebi-a-GCST90001678	rs45446506	C	G	0.0856	CD28- CD25++ CD8br AC	TRUE	reported	igd	0.006253	19.6825
3.1e-06	16	86074353	3130	0.3588	0.07679	ebi-a-GCST90001678	rs66790175	G	T	0.0241	CD28- CD25++ CD8br AC	TRUE	reported	igd	0.0069268	21.8182
1.67e-07	17	29871886	3130	0.2522	0.04809	ebi-a-GCST90001678	rs62063923	G	C	0.0642	CD28- CD25++ CD8br AC	TRUE	reported	igd	0.00871037	27.4855
8.63e-06	19	58836339	3130	0.3491	0.07834	ebi-a-GCST90001678	rs3848525	T	C	0.9772	CD28- CD25++ CD8br AC	TRUE	reported	igd	0.00630437	19.8452
1.28e-06	19	13114434	3130	0.1164	0.02398	ebi-a-GCST90001678	rs10413329	G	A	0.5032	CD28- CD25++ CD8br AC	TRUE	reported	igd	0.00747147	23.5467
7.88e-06	20	40528509	3130	-0.1812	0.04048	ebi-a-GCST90001678	rs7262847	G	C	0.0968	CD28- CD25++ CD8br AC	TRUE	reported	igd	0.00636092	20.0243
4.81e-06	21	41072897	3130	0.3578	0.0781	ebi-a-GCST90001678	rs79172657	T	C	0.024	CD28- CD25++ CD8br AC	TRUE	reported	igd	0.00666088	20.975
7.12e-06	1	53873140	3162	0.5796	0.1289	ebi-a-GCST90001679	rs61768382	A	G	0.0103	CD25++ CD8br %T cell	TRUE	reported	igd	0.00635361	20.2058
3.57e-06	1	65816567	3162	0.127	0.02736	ebi-a-GCST90001679	rs10789181	G	A	0.6221	CD25++ CD8br %T cell	TRUE	reported	igd	0.00676806	21.5328
1.37e-08	2	54957709	3162	-0.7401	0.13	ebi-a-GCST90001679	rs78667279	A	G	0.0096	CD25++ CD8br %T cell	TRUE	reported	igd	0.0101462	32.3906
8.3e-06	2	53610249	3162	-0.1872	0.04192	ebi-a-GCST90001679	rs60503607	G	C	0.115	CD25++ CD8br %T cell	TRUE	reported	igd	0.00626725	19.9294
8.46e-06	2	23897725	3162	-0.2071	0.04644	ebi-a-GCST90001679	rs56262900	A	G	0.0919	CD25++ CD8br %T cell	TRUE	reported	igd	0.00625016	19.8747
4.24e-06	3	189800760	3162	-0.2504	0.05435	ebi-a-GCST90001679	rs139199585	G	C	0.061	CD25++ CD8br %T cell	TRUE	reported	igd	0.0066681	21.2126
3.58e-06	3	76674553	3162	-0.1288	0.02775	ebi-a-GCST90001679	rs2875404	T	C	0.6572	CD25++ CD8br %T cell	TRUE	reported	igd	0.00676698	21.5294
3.89e-06	4	184874118	3162	-0.1422	0.03075	ebi-a-GCST90001679	rs111237279	G	A	0.2362	CD25++ CD8br %T cell	TRUE	reported	igd	0.00671769	21.3715
1.83e-06	5	2863938	3162	0.414	0.08661	ebi-a-GCST90001679	rs115540740	A	G	0.0223	CD25++ CD8br %T cell	TRUE	reported	igd	0.00717424	22.8344
7.66e-07	8	142715815	3162	1.038	0.2095	ebi-a-GCST90001679	rs111066413	A	G	0.004	CD25++ CD8br %T cell	TRUE	reported	igd	0.00770382	24.5331
3.41e-08	10	6094697	3162	0.3212	0.05805	ebi-a-GCST90001679	rs61839660	T	C	0.0541	CD25++ CD8br %T cell	TRUE	reported	igd	0.00958959	30.5965
9.24e-06	10	94519697	3162	0.1673	0.03767	ebi-a-GCST90001679	rs4565815	T	G	0.149	CD25++ CD8br %T cell	TRUE	reported	igd	0.00619923	19.7118
1.72e-06	13	68739557	3162	0.5579	0.1164	ebi-a-GCST90001679	rs76836923	C	T	0.0141	CD25++ CD8br %T cell	TRUE	reported	igd	0.00721275	22.9579
9.43e-06	15	37811809	3162	-0.1173	0.02644	ebi-a-GCST90001679	rs35186946	C	T	0.4046	CD25++ CD8br %T cell	TRUE	reported	igd	0.00618609	19.6697
5.2e-06	16	7317447	3162	-0.1786	0.03912	ebi-a-GCST90001679	rs12930684	C	G	0.1301	CD25++ CD8br %T cell	TRUE	reported	igd	0.00654862	20.8301
8.33e-06	18	62294527	3162	-1.428	0.3199	ebi-a-GCST90001679	rs35800283	G	A	0.0016	CD25++ CD8br %T cell	TRUE	reported	igd	0.00626236	19.9138
6.69e-07	18	23581998	3162	0.6093	0.1223	ebi-a-GCST90001679	rs9304487	G	A	0.0106	CD25++ CD8br %T cell	TRUE	reported	igd	0.00778846	24.8047
3.31e-06	22	37308470	3162	0.3619	0.07767	ebi-a-GCST90001679	rs73158142	T	C	0.0291	CD25++ CD8br %T cell	TRUE	reported	igd	0.00681926	21.6968
1.66e-06	1	65816567	3162	0.1286	0.02678	ebi-a-GCST90001680	rs10789181	G	A	0.6221	CD25++ CD8br %CD8br	TRUE	reported	igd	0.00724008	23.0455
3e-09	2	54970478	3162	-0.7447	0.1252	ebi-a-GCST90001680	rs72915529	A	G	0.0103	CD25++ CD8br %CD8br	TRUE	reported	igd	0.0110652	35.3573
2.41e-06	4	166715039	3162	-0.2994	0.06338	ebi-a-GCST90001680	rs11935691	T	C	0.0419	CD25++ CD8br %CD8br	TRUE	reported	igd	0.00700782	22.301
6.76e-06	6	32666487	3162	0.1878	0.04165	ebi-a-GCST90001680	rs114170505	C	T	0.1855	CD25++ CD8br %CD8br	TRUE	reported	igd	0.00638875	20.3183
7.81e-06	6	63027335	3162	0.3278	0.07321	ebi-a-GCST90001680	rs143728584	T	A	0.0343	CD25++ CD8br %CD8br	TRUE	reported	igd	0.00630043	20.0356
7.66e-07	7	70457913	3162	0.2962	0.05979	ebi-a-GCST90001680	rs117858455	T	C	0.0493	CD25++ CD8br %CD8br	TRUE	reported	igd	0.00770182	24.5266
5.94e-06	8	103689301	3162	0.4529	0.09984	ebi-a-GCST90001680	rs2511723	A	G	0.0172	CD25++ CD8br %CD8br	TRUE	reported	igd	0.00646571	20.5646
3.37e-07	8	112918556	3162	-0.3753	0.07341	ebi-a-GCST90001680	rs34291145	A	G	0.0318	CD25++ CD8br %CD8br	TRUE	reported	igd	0.00819803	26.1199
5.97e-06	9	9463556	3162	-0.1472	0.03245	ebi-a-GCST90001680	rs7871096	T	C	0.198	CD25++ CD8br %CD8br	TRUE	reported	igd	0.00646558	20.5642
5.11e-06	9	20150132	3162	-0.2025	0.04433	ebi-a-GCST90001680	rs2891140	A	G	0.0984	CD25++ CD8br %CD8br	TRUE	reported	igd	0.00655596	20.8535
8.9e-06	10	76992690	3162	0.1712	0.03847	ebi-a-GCST90001680	rs7899856	G	A	0.1278	CD25++ CD8br %CD8br	TRUE	reported	igd	0.00622429	19.7919
3.12e-07	10	6094697	3162	0.2909	0.05673	ebi-a-GCST90001680	rs61839660	T	C	0.0541	CD25++ CD8br %CD8br	TRUE	reported	igd	0.00824714	26.2777
1.53e-06	10	56952514	3162	0.1268	0.02632	ebi-a-GCST90001680	rs60120845	C	T	0.4836	CD25++ CD8br %CD8br	TRUE	reported	igd	0.00728666	23.1949
6.92e-06	12	132289989	3162	0.1183	0.02628	ebi-a-GCST90001680	rs12319878	T	C	0.5818	CD25++ CD8br %CD8br	TRUE	reported	igd	0.0063677	20.2509
5.52e-06	13	21956272	3162	-0.3205	0.07042	ebi-a-GCST90001680	rs34505526	C	T	0.0356	CD25++ CD8br %CD8br	TRUE	reported	igd	0.00650828	20.7009
6.26e-06	14	66336556	3162	1.242	0.2744	ebi-a-GCST90001680	rs76404623	T	C	0.0022	CD25++ CD8br %CD8br	TRUE	reported	igd	0.00643737	20.4739
3.24e-07	15	37803811	3162	-0.1314	0.02567	ebi-a-GCST90001680	rs1840899	A	C	0.4589	CD25++ CD8br %CD8br	TRUE	reported	igd	0.00821851	26.1857
4.59e-06	16	12745851	3162	-0.1246	0.02714	ebi-a-GCST90001680	rs1713484	G	A	0.6602	CD25++ CD8br %CD8br	TRUE	reported	igd	0.0066217	21.064
6.96e-06	16	77750381	3162	0.3906	0.08676	ebi-a-GCST90001680	rs117023413	C	G	0.0218	CD25++ CD8br %CD8br	TRUE	reported	igd	0.00636925	20.2559
9.45e-07	16	7317447	3162	-0.1887	0.03842	ebi-a-GCST90001680	rs12930684	C	G	0.1301	CD25++ CD8br %CD8br	TRUE	reported	igd	0.00757123	24.1076
9.33e-07	18	23581998	3162	0.5958	0.1212	ebi-a-GCST90001680	rs9304487	G	A	0.0106	CD25++ CD8br %CD8br	TRUE	reported	igd	0.00758451	24.1502
5e-06	18	2446762	3162	0.1216	0.02658	ebi-a-GCST90001680	rs62085785	T	C	0.4024	CD25++ CD8br %CD8br	TRUE	reported	igd	0.00657552	20.9162
4.12e-06	20	12603931	3162	0.5559	0.1205	ebi-a-GCST90001680	rs57406526	T	A	0.012	CD25++ CD8br %CD8br	TRUE	reported	igd	0.00668566	21.2689
8.3e-06	1	165421240	3130	-0.1638	0.03668	ebi-a-GCST90001681	rs285429	G	C	0.1522	CD25++ CD8br AC	TRUE	reported	igd	0.00633092	19.9293
2.8e-06	1	204152575	3130	-0.2815	0.05998	ebi-a-GCST90001681	rs12090749	T	A	0.0498	CD25++ CD8br AC	TRUE	reported	igd	0.00698802	22.0123
3.58e-06	2	199736794	3130	0.3698	0.07966	ebi-a-GCST90001681	rs72915262	T	C	0.0276	CD25++ CD8br AC	TRUE	reported	igd	0.006838	21.5365
3.97e-06	2	233285448	3130	1.319	0.2855	ebi-a-GCST90001681	rs186153147	C	G	0.0021	CD25++ CD8br AC	TRUE	reported	igd	0.00677301	21.3304
2.06e-06	2	28165568	3130	-0.5137	0.108	ebi-a-GCST90001681	rs147417158	G	T	0.0157	CD25++ CD8br AC	TRUE	reported	igd	0.00717628	22.6097
1.32e-08	2	54957709	3130	-0.7492	0.1315	ebi-a-GCST90001681	rs78667279	A	G	0.0096	CD25++ CD8br AC	TRUE	reported	igd	0.0102641	32.4389
3.53e-06	3	189800760	3130	-0.2529	0.05444	ebi-a-GCST90001681	rs139199585	G	C	0.0613	CD25++ CD8br AC	TRUE	reported	igd	0.00684752	21.5667
3.16e-08	3	76674553	3130	-0.1537	0.02772	ebi-a-GCST90001681	rs2875404	T	C	0.657	CD25++ CD8br AC	TRUE	reported	igd	0.00972684	30.7244
7.57e-08	4	40455868	3130	-0.4806	0.08917	ebi-a-GCST90001681	rs79068129	T	A	0.022	CD25++ CD8br AC	TRUE	reported	igd	0.00919546	29.0304
1.96e-06	5	2863938	3130	0.4219	0.08851	ebi-a-GCST90001681	rs115540740	A	G	0.0219	CD25++ CD8br AC	TRUE	reported	igd	0.00720691	22.7068
5.91e-06	5	174189338	3130	-0.1198	0.0264	ebi-a-GCST90001681	rs2381937	G	A	0.6182	CD25++ CD8br AC	TRUE	reported	igd	0.00653602	20.5792
1.31e-06	5	170912245	3130	0.3022	0.06234	ebi-a-GCST90001681	rs3112458	G	C	0.0454	CD25++ CD8br AC	TRUE	reported	igd	0.00745182	23.4843
4.28e-06	6	148558828	3130	0.2385	0.05178	ebi-a-GCST90001681	rs67795607	G	C	0.0706	CD25++ CD8br AC	TRUE	reported	igd	0.00673247	21.2019
6.62e-07	7	63496409	3130	0.2098	0.0421	ebi-a-GCST90001681	rs113792557	C	T	0.1102	CD25++ CD8br AC	TRUE	reported	igd	0.00787173	24.8181
5.87e-07	8	142715815	3130	1.07	0.2137	ebi-a-GCST90001681	rs111066413	A	G	0.0038	CD25++ CD8br AC	TRUE	reported	igd	0.00794602	25.0542
6.8e-07	10	6070276	3130	0.2655	0.05335	ebi-a-GCST90001681	rs12722558	T	A	0.0674	CD25++ CD8br AC	TRUE	reported	igd	0.00785042	24.7504
1.54e-06	10	110696905	3130	0.3208	0.06663	ebi-a-GCST90001681	rs145966061	A	G	0.0414	CD25++ CD8br AC	TRUE	reported	igd	0.00735157	23.166
7.43e-07	10	56038091	3130	-0.1933	0.03896	ebi-a-GCST90001681	rs79217088	A	C	0.1358	CD25++ CD8br AC	TRUE	reported	igd	0.00780332	24.6007
9.09e-06	13	91588376	3130	-0.1262	0.02838	ebi-a-GCST90001681	rs9523198	C	A	0.6765	CD25++ CD8br AC	TRUE	reported	igd	0.0062779	19.7613
5.03e-06	13	68739557	3130	0.5321	0.1164	ebi-a-GCST90001681	rs76836923	C	T	0.0142	CD25++ CD8br AC	TRUE	reported	igd	0.00663203	20.8835
9.68e-06	13	86136478	3130	0.1576	0.03556	ebi-a-GCST90001681	rs12873951	A	G	0.1674	CD25++ CD8br AC	TRUE	reported	igd	0.00623631	19.6296
5.01e-06	14	82650928	3130	-0.2355	0.05151	ebi-a-GCST90001681	rs61975285	G	A	0.073	CD25++ CD8br AC	TRUE	reported	igd	0.00663382	20.8892
1.93e-06	14	66658886	3130	0.2546	0.05338	ebi-a-GCST90001681	rs77859155	G	A	0.0671	CD25++ CD8br AC	TRUE	reported	igd	0.00721556	22.7343
1.17e-06	16	77741894	3130	0.4369	0.08969	ebi-a-GCST90001681	rs117603761	C	G	0.0211	CD25++ CD8br AC	TRUE	reported	igd	0.00752405	23.7137
6.76e-06	17	42759948	3130	-0.2978	0.06605	ebi-a-GCST90001681	rs117391590	A	G	0.0411	CD25++ CD8br AC	TRUE	reported	igd	0.0064528	20.3154
4.62e-06	17	3394299	3130	-0.1717	0.03742	ebi-a-GCST90001681	rs6502728	A	C	0.8589	CD25++ CD8br AC	TRUE	reported	igd	0.00668155	21.0405
8.82e-09	18	30263492	3130	0.2696	0.04674	ebi-a-GCST90001681	rs1403755	T	C	0.0864	CD25++ CD8br AC	TRUE	reported	igd	0.0105178	33.2495
1.88e-06	18	1728457	3130	-0.1249	0.02616	ebi-a-GCST90001681	rs67641209	T	C	0.453	CD25++ CD8br AC	TRUE	reported	igd	0.00723025	22.7809
8.1e-06	19	51460482	3130	-0.1215	0.02719	ebi-a-GCST90001681	rs268887	G	A	0.372	CD25++ CD8br AC	TRUE	reported	igd	0.00633911	19.9552
3.19e-06	22	26346108	3130	-0.1465	0.0314	ebi-a-GCST90001681	rs6004851	G	A	0.2187	CD25++ CD8br AC	TRUE	reported	igd	0.00690656	21.754
1.75e-06	2	113756563	3403	0.1532	0.03199	ebi-a-GCST90001682	rs10171072	A	G	0.1914	CD127- CD8br %T cell	TRUE	reported	igd	0.00669437	22.921
6.05e-06	3	52230641	3403	0.248	0.05471	ebi-a-GCST90001682	rs147338725	A	G	0.0579	CD127- CD8br %T cell	TRUE	reported	igd	0.00600197	20.5359
1.5e-06	5	82289904	3403	-0.1922	0.03986	ebi-a-GCST90001682	rs13187738	G	A	0.1099	CD127- CD8br %T cell	TRUE	reported	igd	0.00678599	23.2368
4.83e-06	6	129871947	3403	0.6817	0.1489	ebi-a-GCST90001682	rs77729615	T	C	0.0072	CD127- CD8br %T cell	TRUE	reported	igd	0.00612165	20.948
5.12e-06	6	147443476	3403	-0.3525	0.07719	ebi-a-GCST90001682	rs144005685	C	T	0.0264	CD127- CD8br %T cell	TRUE	reported	igd	0.00609089	20.8421
1.2e-07	6	32190217	3403	0.1817	0.03425	ebi-a-GCST90001682	rs915895	C	T	0.2013	CD127- CD8br %T cell	TRUE	reported	igd	0.00820257	28.1276
9.18e-08	6	31192796	3403	-0.1557	0.02909	ebi-a-GCST90001682	rs6904669	G	A	0.6402	CD127- CD8br %T cell	TRUE	reported	igd	0.00834809	28.6309
9.56e-06	7	52171917	3403	-0.406	0.09157	ebi-a-GCST90001682	rs143747981	G	A	0.0192	CD127- CD8br %T cell	TRUE	reported	igd	0.00574357	19.6467
6.06e-06	7	29475802	3403	0.8353	0.1843	ebi-a-GCST90001682	rs117509659	C	T	0.0046	CD127- CD8br %T cell	TRUE	reported	igd	0.0060001	20.5295
5.68e-06	8	8977165	3403	-0.2353	0.05177	ebi-a-GCST90001682	rs144285452	G	C	0.0623	CD127- CD8br %T cell	TRUE	reported	igd	0.00603389	20.6458
6.31e-06	13	104945684	3403	0.1252	0.02768	ebi-a-GCST90001682	rs1031000	T	C	0.6988	CD127- CD8br %T cell	TRUE	reported	igd	0.00597601	20.4466
9.3e-06	16	77078642	3403	0.1931	0.0435	ebi-a-GCST90001682	rs176187	A	G	0.0893	CD127- CD8br %T cell	TRUE	reported	igd	0.00575727	19.6939
7.36e-07	17	74656860	3403	0.1255	0.0253	ebi-a-GCST90001682	rs17792777	T	C	0.4812	CD127- CD8br %T cell	TRUE	reported	igd	0.00717886	24.5918
9.15e-06	21	43304155	3403	0.2628	0.05915	ebi-a-GCST90001682	rs4920093	G	A	0.0476	CD127- CD8br %T cell	TRUE	reported	igd	0.00576723	19.7281
6.45e-06	22	45176439	3403	0.3035	0.06717	ebi-a-GCST90001682	rs143237141	A	G	0.0364	CD127- CD8br %T cell	TRUE	reported	igd	0.00596358	20.4038
2e-06	1	97114345	3403	-0.1959	0.04115	ebi-a-GCST90001683	rs147839296	T	C	0.0948	CD127- CD8br %CD8br	TRUE	reported	igd	0.00661583	22.6503
7.46e-06	1	178434882	3403	-0.567	0.1264	ebi-a-GCST90001683	rs114065521	G	A	0.0096	CD127- CD8br %CD8br	TRUE	reported	igd	0.00587827	20.1102
3.56e-06	1	4591565	3403	1.191	0.2564	ebi-a-GCST90001683	rs114672498	G	C	0.0021	CD127- CD8br %CD8br	TRUE	reported	igd	0.00630058	21.5641
7.93e-06	2	237036590	3403	0.1332	0.02978	ebi-a-GCST90001683	rs13016937	G	A	0.1985	CD127- CD8br %CD8br	TRUE	reported	igd	0.00584455	19.9942
8.47e-06	2	110049342	3403	-0.1465	0.03286	ebi-a-GCST90001683	rs10178517	C	T	0.1581	CD127- CD8br %CD8br	TRUE	reported	igd	0.00580696	19.8648
8.39e-06	4	134361180	3403	-0.3543	0.0794	ebi-a-GCST90001683	rs12504845	A	C	0.0226	CD127- CD8br %CD8br	TRUE	reported	igd	0.00581709	19.8997
1.28e-07	5	134593542	3403	-0.1303	0.02461	ebi-a-GCST90001683	rs669537	A	G	0.3707	CD127- CD8br %CD8br	TRUE	reported	igd	0.00817035	28.0163
1.41e-07	6	168395245	3403	0.1354	0.02566	ebi-a-GCST90001683	rs2636362	G	T	0.3247	CD127- CD8br %CD8br	TRUE	reported	igd	0.00811565	27.8271
8.84e-06	7	31160869	3403	-0.1808	0.04061	ebi-a-GCST90001683	rs6462248	A	G	0.0954	CD127- CD8br %CD8br	TRUE	reported	igd	0.00579091	19.8096
3.6e-06	8	57056704	3403	0.9211	0.1985	ebi-a-GCST90001683	rs139584477	A	G	0.0035	CD127- CD8br %CD8br	TRUE	reported	igd	0.00628769	21.5198
2.74e-07	11	44737646	3403	0.1441	0.02798	ebi-a-GCST90001683	rs6485566	A	G	0.2445	CD127- CD8br %CD8br	TRUE	reported	igd	0.0077339	26.508
4.25e-06	16	72356899	3403	0.1675	0.03637	ebi-a-GCST90001683	rs8063013	C	T	0.1264	CD127- CD8br %CD8br	TRUE	reported	igd	0.00619416	21.1976
8.66e-06	17	74615933	3403	0.107	0.02401	ebi-a-GCST90001683	rs12450916	T	C	0.5436	CD127- CD8br %CD8br	TRUE	reported	igd	0.00580222	19.8485
6.24e-06	18	376543	3403	-1.183	0.2615	ebi-a-GCST90001683	rs16943541	C	G	0.0021	CD127- CD8br %CD8br	TRUE	reported	igd	0.00597806	20.4536
6.6e-06	1	81455274	3371	0.3686	0.08167	ebi-a-GCST90001684	rs12130486	C	T	0.0254	CD127- CD8br AC	TRUE	reported	igd	0.00600635	20.3577
6.93e-06	1	205558402	3371	-0.1467	0.03258	ebi-a-GCST90001684	rs7533594	G	T	0.1936	CD127- CD8br AC	TRUE	reported	igd	0.00597854	20.2628
6.95e-06	1	88236589	3371	0.116	0.02576	ebi-a-GCST90001684	rs305404	C	A	0.5311	CD127- CD8br AC	TRUE	reported	igd	0.00597944	20.2659
7.65e-06	3	151747048	3371	-0.2739	0.06111	ebi-a-GCST90001684	rs17204781	T	C	0.0485	CD127- CD8br AC	TRUE	reported	igd	0.00592407	20.0771
5e-06	5	3971674	3371	-0.1262	0.0276	ebi-a-GCST90001684	rs661093	C	G	0.6565	CD127- CD8br AC	TRUE	reported	igd	0.00616391	20.895
7.18e-07	6	31377851	3371	-0.1501	0.03023	ebi-a-GCST90001684	rs6915999	A	G	0.5389	CD127- CD8br AC	TRUE	reported	igd	0.00726042	24.6392
3.77e-06	6	33628922	3371	-0.1266	0.02734	ebi-a-GCST90001684	rs6908236	C	A	0.4496	CD127- CD8br AC	TRUE	reported	igd	0.00632059	21.4295
9.17e-10	6	31206206	3371	0.1905	0.03102	ebi-a-GCST90001684	rs3130685	T	C	0.3449	CD127- CD8br AC	TRUE	reported	igd	0.0110641	37.692
5.51e-06	6	129871947	3371	0.6974	0.1532	ebi-a-GCST90001684	rs77729615	T	C	0.0073	CD127- CD8br AC	TRUE	reported	igd	0.00610979	20.7104
5.06e-08	6	32468939	3371	0.232	0.04249	ebi-a-GCST90001684	rs72849269	A	G	0.2906	CD127- CD8br AC	TRUE	reported	igd	0.00876637	29.7951
4.59e-06	7	23366691	3371	0.1209	0.02634	ebi-a-GCST90001684	rs199651	T	A	0.4776	CD127- CD8br AC	TRUE	reported	igd	0.00621093	21.0554
7.95e-06	8	140355393	3371	-0.5296	0.1184	ebi-a-GCST90001684	rs72721355	A	G	0.0113	CD127- CD8br AC	TRUE	reported	igd	0.00590016	19.9956
6.2e-06	10	90231718	3371	-0.1224	0.02704	ebi-a-GCST90001684	rs1183901	C	T	0.5874	CD127- CD8br AC	TRUE	reported	igd	0.0060417	20.4782
1.85e-06	12	130160924	3371	0.2008	0.04204	ebi-a-GCST90001684	rs11060493	C	A	0.1018	CD127- CD8br AC	TRUE	reported	igd	0.00672224	22.8005
8.95e-06	13	110075194	3371	-0.2824	0.06348	ebi-a-GCST90001684	rs34970500	T	C	0.046	CD127- CD8br AC	TRUE	reported	igd	0.00583653	19.7787
6.63e-06	17	75698346	3371	0.1289	0.02856	ebi-a-GCST90001684	rs35238206	G	A	0.2872	CD127- CD8br AC	TRUE	reported	igd	0.0060064	20.3578
5.42e-06	21	42191862	3371	0.2219	0.04872	ebi-a-GCST90001684	rs2837838	G	A	0.9255	CD127- CD8br AC	TRUE	reported	igd	0.00611613	20.7321
1.88e-07	22	50698157	3371	-0.1395	0.02671	ebi-a-GCST90001684	rs2267983	A	C	0.3932	CD127- CD8br AC	TRUE	reported	igd	0.00802679	27.2611
4.87e-06	3	24959272	3440	-0.255	0.05569	ebi-a-GCST90001685	rs60998309	A	C	0.0504	CD28- CD8br %T cell	TRUE	reported	igd	0.00605799	20.9543
9.37e-07	5	59819941	3440	-0.201	0.04091	ebi-a-GCST90001685	rs7728865	A	G	0.1019	CD28- CD8br %T cell	TRUE	reported	igd	0.00696848	24.1257
9.18e-08	6	32443266	3440	0.1618	0.03022	ebi-a-GCST90001685	rs9269109	C	T	0.3626	CD28- CD8br %T cell	TRUE	reported	igd	0.00826429	28.6494
2.47e-07	6	31382133	3440	-0.1473	0.02848	ebi-a-GCST90001685	rs7756993	C	T	0.5487	CD28- CD8br %T cell	TRUE	reported	igd	0.00771619	26.7346
2.47e-06	6	42968121	3440	-0.2814	0.05962	ebi-a-GCST90001685	rs149359490	A	G	0.0448	CD28- CD8br %T cell	TRUE	reported	igd	0.00643432	22.2644
2.58e-06	8	8977165	3440	-0.2393	0.05081	ebi-a-GCST90001685	rs144285452	G	C	0.0624	CD28- CD8br %T cell	TRUE	reported	igd	0.00640674	22.1684
9.68e-06	13	96304050	3440	-0.2244	0.05064	ebi-a-GCST90001685	rs7989683	T	C	0.9391	CD28- CD8br %T cell	TRUE	reported	igd	0.00567581	19.6248
8.37e-06	14	96102338	3440	-0.2551	0.05717	ebi-a-GCST90001685	rs17757383	C	T	0.0471	CD28- CD8br %T cell	TRUE	reported	igd	0.00575466	19.899
6.41e-06	16	49700293	3440	0.2626	0.05811	ebi-a-GCST90001685	rs74829844	G	A	0.0458	CD28- CD8br %T cell	TRUE	reported	igd	0.00590145	20.4096
9.15e-06	17	19407306	3440	-0.7006	0.1577	ebi-a-GCST90001685	rs76108828	T	A	0.0061	CD28- CD8br %T cell	TRUE	reported	igd	0.00570471	19.7253
2.18e-07	17	33814758	3440	-0.1883	0.03625	ebi-a-GCST90001685	rs4796089	C	T	0.1343	CD28- CD8br %T cell	TRUE	reported	igd	0.00778275	26.967
1.63e-06	17	74612462	3440	0.1177	0.02451	ebi-a-GCST90001685	rs12940345	T	C	0.5494	CD28- CD8br %T cell	TRUE	reported	igd	0.00665896	23.047
6.96e-06	19	9996687	3440	-0.1277	0.02836	ebi-a-GCST90001685	rs8108431	C	T	0.2491	CD28- CD8br %T cell	TRUE	reported	igd	0.00585948	20.2636
8.44e-06	20	50115542	3440	-0.3043	0.06823	ebi-a-GCST90001685	rs148460149	A	G	0.0339	CD28- CD8br %T cell	TRUE	reported	igd	0.00574898	19.8793
5.81e-07	21	16129270	3440	0.1299	0.02595	ebi-a-GCST90001685	rs56216385	G	A	0.325	CD28- CD8br %T cell	TRUE	reported	igd	0.00723158	25.0433
8.64e-06	22	49445896	3440	-0.1623	0.03642	ebi-a-GCST90001685	rs6009141	A	G	0.1307	CD28- CD8br %T cell	TRUE	reported	igd	0.00573983	19.8474
1.92e-06	3	172046675	3440	-0.3709	0.07776	ebi-a-GCST90001686	rs193125329	C	T	0.0211	CD28- CD8br %CD8br	TRUE	reported	igd	0.00657022	22.7378
9.45e-06	3	187595182	3440	0.1308	0.02948	ebi-a-GCST90001686	rs6781800	A	G	0.1788	CD28- CD8br %CD8br	TRUE	reported	igd	0.00569015	19.6747
3.13e-06	5	134593542	3440	-0.1092	0.02339	ebi-a-GCST90001686	rs669537	A	G	0.3706	CD28- CD8br %CD8br	TRUE	reported	igd	0.00629627	21.7837
1.94e-06	5	78136988	3440	0.1255	0.02633	ebi-a-GCST90001686	rs2197002	A	C	0.2731	CD28- CD8br %CD8br	TRUE	reported	igd	0.00656098	22.7056
9.95e-09	5	59819941	3440	-0.2169	0.03774	ebi-a-GCST90001686	rs7728865	A	G	0.1019	CD28- CD8br %CD8br	TRUE	reported	igd	0.00951057	33.0113
7.37e-06	6	42968121	3440	-0.2474	0.0551	ebi-a-GCST90001686	rs149359490	A	G	0.0448	CD28- CD8br %CD8br	TRUE	reported	igd	0.0058264	20.1485
3.34e-08	6	31192797	3440	-0.1458	0.02634	ebi-a-GCST90001686	rs6904670	G	A	0.6414	CD28- CD8br %CD8br	TRUE	reported	igd	0.00882824	30.6218
2.73e-06	6	32520731	3440	-0.2599	0.05531	ebi-a-GCST90001686	rs57658648	C	G	0.1715	CD28- CD8br %CD8br	TRUE	reported	igd	0.00637776	22.0675
2.4e-07	6	29976838	3440	0.142	0.02743	ebi-a-GCST90001686	rs2275854	G	A	0.5654	CD28- CD8br %CD8br	TRUE	reported	igd	0.0077303	26.7838
4.28e-07	6	31382147	3440	-0.1298	0.02562	ebi-a-GCST90001686	rs7775227	C	G	0.5487	CD28- CD8br %CD8br	TRUE	reported	igd	0.00740635	25.653
3.87e-06	8	145057868	3440	0.1078	0.02331	ebi-a-GCST90001686	rs11544989	G	A	0.6156	CD28- CD8br %CD8br	TRUE	reported	igd	0.00617878	21.3747
8.34e-06	8	37669867	3440	-0.1252	0.02805	ebi-a-GCST90001686	rs62490686	G	T	0.2078	CD28- CD8br %CD8br	TRUE	reported	igd	0.00575806	19.9109
6.15e-06	9	12807800	3440	-0.6275	0.1386	ebi-a-GCST90001686	rs185397210	T	C	0.007	CD28- CD8br %CD8br	TRUE	reported	igd	0.00592328	20.4856
4.08e-06	9	137165566	3440	-0.1118	0.02423	ebi-a-GCST90001686	rs34752208	A	G	0.325	CD28- CD8br %CD8br	TRUE	reported	igd	0.0061509	21.2777
7.25e-06	9	1143504	3440	0.1327	0.02954	ebi-a-GCST90001686	rs62530389	G	A	0.1814	CD28- CD8br %CD8br	TRUE	reported	igd	0.00583206	20.1683
8.66e-06	11	122733658	3440	0.4293	0.09636	ebi-a-GCST90001686	rs78240333	C	G	0.0138	CD28- CD8br %CD8br	TRUE	reported	igd	0.00573682	19.837
7.31e-07	12	59178989	3440	0.3436	0.06925	ebi-a-GCST90001686	rs142216336	T	C	0.0273	CD28- CD8br %CD8br	TRUE	reported	igd	0.00710577	24.6045
7.56e-06	12	14117043	3440	-0.1578	0.0352	ebi-a-GCST90001686	rs57679712	C	A	0.1144	CD28- CD8br %CD8br	TRUE	reported	igd	0.00580819	20.0852
2.29e-06	13	96304050	3440	-0.2218	0.04685	ebi-a-GCST90001686	rs7989683	T	C	0.9391	CD28- CD8br %CD8br	TRUE	reported	igd	0.00647329	22.4002
9.78e-06	14	20442676	3440	0.2126	0.048	ebi-a-GCST90001686	rs139331134	A	T	0.061	CD28- CD8br %CD8br	TRUE	reported	igd	0.00567043	19.6061
4.07e-06	16	14352543	3440	-0.4812	0.1043	ebi-a-GCST90001686	rs117279064	A	G	0.0126	CD28- CD8br %CD8br	TRUE	reported	igd	0.00614958	21.2731
2.11e-06	17	74615933	3440	0.108	0.02273	ebi-a-GCST90001686	rs12450916	T	C	0.5433	CD28- CD8br %CD8br	TRUE	reported	igd	0.00652003	22.563
1.35e-09	17	33814758	3440	-0.2034	0.03346	ebi-a-GCST90001686	rs4796089	C	T	0.1343	CD28- CD8br %CD8br	TRUE	reported	igd	0.010628	36.9315
7.13e-06	19	57281224	3440	0.2113	0.04699	ebi-a-GCST90001686	rs1978254	A	G	0.0592	CD28- CD8br %CD8br	TRUE	reported	igd	0.00584365	20.2086
2.92e-07	20	50115542	3440	-0.3239	0.06304	ebi-a-GCST90001686	rs148460149	A	G	0.0339	CD28- CD8br %CD8br	TRUE	reported	igd	0.00761572	26.3838
4.74e-07	21	16129270	3440	0.1211	0.02399	ebi-a-GCST90001686	rs56216385	G	A	0.325	CD28- CD8br %CD8br	TRUE	reported	igd	0.00735299	25.4668
6.12e-06	1	205558402	3408	-0.1437	0.03172	ebi-a-GCST90001687	rs7533594	G	T	0.1938	CD28- CD8br AC	TRUE	reported	igd	0.00598605	20.5113
5.13e-06	3	187544579	3408	0.1558	0.03411	ebi-a-GCST90001687	rs62280061	A	G	0.1715	CD28- CD8br AC	TRUE	reported	igd	0.00608445	20.8505
1.71e-06	3	24959272	3408	-0.2749	0.05734	ebi-a-GCST90001687	rs60998309	A	C	0.0502	CD28- CD8br AC	TRUE	reported	igd	0.00669908	22.971
2.83e-06	4	179934673	3408	-0.1221	0.02604	ebi-a-GCST90001687	rs1451433	C	G	0.3885	CD28- CD8br AC	TRUE	reported	igd	0.00640998	21.9733
6.68e-09	6	32636282	3408	-0.22	0.03784	ebi-a-GCST90001687	rs36058358	A	G	0.2229	CD28- CD8br AC	TRUE	reported	igd	0.00982103	33.7822
3.67e-06	6	129871947	3408	0.6962	0.1502	ebi-a-GCST90001687	rs77729615	T	C	0.0072	CD28- CD8br AC	TRUE	reported	igd	0.00626469	21.472
2.56e-10	6	31206206	3408	0.1894	0.02987	ebi-a-GCST90001687	rs3130685	T	C	0.3439	CD28- CD8br AC	TRUE	reported	igd	0.0116599	40.1823
1.8e-07	6	31504774	3408	-0.163	0.03116	ebi-a-GCST90001687	rs1266079	G	A	0.3842	CD28- CD8br AC	TRUE	reported	igd	0.0079654	27.348
2.46e-06	7	54014110	3408	-0.6929	0.1468	ebi-a-GCST90001687	rs113098117	G	A	0.0072	CD28- CD8br AC	TRUE	reported	igd	0.00649471	22.2656
3.77e-06	8	9002188	3408	-0.2399	0.0518	ebi-a-GCST90001687	rs118079184	A	C	0.0634	CD28- CD8br AC	TRUE	reported	igd	0.00625427	21.4361
2.48e-06	13	96304050	3408	-0.2461	0.05216	ebi-a-GCST90001687	rs7989683	T	C	0.9396	CD28- CD8br AC	TRUE	reported	igd	0.00648964	22.2481
1.61e-06	17	74612462	3408	0.1212	0.02523	ebi-a-GCST90001687	rs12940345	T	C	0.5503	CD28- CD8br AC	TRUE	reported	igd	0.00672574	23.063
1.9e-08	17	33814758	3408	-0.2103	0.03733	ebi-a-GCST90001687	rs4796089	C	T	0.1339	CD28- CD8br AC	TRUE	reported	igd	0.00922651	31.7181
7.47e-06	20	50115542	3408	-0.3167	0.07058	ebi-a-GCST90001687	rs148460149	A	G	0.0335	CD28- CD8br AC	TRUE	reported	igd	0.0058732	20.1223
1.85e-07	21	16129270	3408	0.1395	0.02669	ebi-a-GCST90001687	rs56216385	G	A	0.3254	CD28- CD8br AC	TRUE	reported	igd	0.00795215	27.3021
2.51e-06	21	15326213	3408	-0.209	0.04432	ebi-a-GCST90001687	rs427055	C	T	0.9083	CD28- CD8br AC	TRUE	reported	igd	0.00648289	22.2248
3.73e-06	22	50698157	3408	-0.1212	0.02615	ebi-a-GCST90001687	rs2267983	A	C	0.3928	CD28- CD8br AC	TRUE	reported	igd	0.00626374	21.4688
2.3e-07	1	198830942	3440	0.6358	0.1227	ebi-a-GCST90001688	rs113116201	C	T	0.0047	CD28+ CD45RA+ CD8br %T cell	TRUE	reported	igd	0.00774492	26.8349
2.29e-06	1	3301962	3440	2.171	0.4586	ebi-a-GCST90001688	rs78743764	A	C	0.0003	CD28+ CD45RA+ CD8br %T cell	TRUE	reported	igd	0.00647251	22.3975
6.66e-06	1	187976146	3440	1.818	0.403	ebi-a-GCST90001688	rs145208064	T	C	0.0004	CD28+ CD45RA+ CD8br %T cell	TRUE	reported	igd	0.00588109	20.3388
3.22e-08	1	216352525	3440	6.643	1.199	ebi-a-GCST90001688	rs12755474	G	A	0.0001	CD28+ CD45RA+ CD8br %T cell	TRUE	reported	igd	0.0088445	30.6787
1.71e-06	1	58442574	3440	1.943	0.4052	ebi-a-GCST90001688	rs141357353	A	G	0.0004	CD28+ CD45RA+ CD8br %T cell	TRUE	reported	igd	0.0066398	22.9802
7.36e-06	1	159355851	3440	3.122	0.6954	ebi-a-GCST90001688	rs144593458	T	C	0.0001	CD28+ CD45RA+ CD8br %T cell	TRUE	reported	igd	0.00582506	20.1439
1.62e-08	1	62672889	3440	3.783	0.6683	ebi-a-GCST90001688	rs142530179	G	A	0.0001	CD28+ CD45RA+ CD8br %T cell	TRUE	reported	igd	0.00922879	32.0241
1.13e-08	1	232754676	3440	4.52	0.7897	ebi-a-GCST90001688	rs149023182	G	A	0.0001	CD28+ CD45RA+ CD8br %T cell	TRUE	reported	igd	0.00943361	32.7416
1.06e-06	1	247120912	3440	1.609	0.3292	ebi-a-GCST90001688	rs77458346	G	A	0.0004	CD28+ CD45RA+ CD8br %T cell	TRUE	reported	igd	0.0068965	23.8748
5.16e-06	2	653215	3440	2.169	0.4751	ebi-a-GCST90001688	rs74926697	A	G	0.0003	CD28+ CD45RA+ CD8br %T cell	TRUE	reported	igd	0.00602237	20.8303
1.66e-06	2	237035915	3440	-0.08589	0.0179	ebi-a-GCST90001688	rs7567302	G	C	0.3554	CD28+ CD45RA+ CD8br %T cell	TRUE	reported	igd	0.0066485	23.0105
6.46e-06	2	52593468	3440	2.141	0.4738	ebi-a-GCST90001688	rs111275136	A	G	0.0003	CD28+ CD45RA+ CD8br %T cell	TRUE	reported	igd	0.00590085	20.4075
3.44e-06	2	56230278	3440	1.676	0.3604	ebi-a-GCST90001688	rs79112776	T	C	0.0004	CD28+ CD45RA+ CD8br %T cell	TRUE	reported	igd	0.00624739	21.6135
1.31e-06	2	66598636	3440	2.579	0.5321	ebi-a-GCST90001688	rs113046419	C	T	0.0003	CD28+ CD45RA+ CD8br %T cell	TRUE	reported	igd	0.00678269	23.4781
2.12e-07	2	141593935	3440	5.454	1.049	ebi-a-GCST90001688	rs140064908	T	C	0.0001	CD28+ CD45RA+ CD8br %T cell	TRUE	reported	igd	0.00779689	27.0164
3.71e-09	2	38921934	3440	0.104	0.01759	ebi-a-GCST90001688	rs7583259	G	C	0.502	CD28+ CD45RA+ CD8br %T cell	TRUE	reported	igd	0.0100597	34.9367
4.71e-07	2	111610816	3440	0.1132	0.02243	ebi-a-GCST90001688	rs10183338	T	G	0.1891	CD28+ CD45RA+ CD8br %T cell	TRUE	reported	igd	0.00734974	25.4555
6.14e-07	2	128497022	3440	0.6373	0.1276	ebi-a-GCST90001688	rs72968960	G	A	0.0048	CD28+ CD45RA+ CD8br %T cell	TRUE	reported	igd	0.0071993	24.9307
8.69e-09	3	170169608	3440	6.493	1.126	ebi-a-GCST90001688	rs146985291	G	A	0.0001	CD28+ CD45RA+ CD8br %T cell	TRUE	reported	igd	0.00957366	33.2324
2.01e-06	3	177291240	3440	-0.7833	0.1645	ebi-a-GCST90001688	rs116131582	C	T	0.0029	CD28+ CD45RA+ CD8br %T cell	TRUE	reported	igd	0.00654806	22.6606
8.68e-06	3	79405328	3440	1.67	0.375	ebi-a-GCST90001688	rs144547268	C	T	0.0004	CD28+ CD45RA+ CD8br %T cell	TRUE	reported	igd	0.00573212	19.8206
2.73e-06	3	24791112	3440	1.407	0.2995	ebi-a-GCST90001688	rs114795342	T	A	0.001	CD28+ CD45RA+ CD8br %T cell	TRUE	reported	igd	0.00637468	22.0568
5.75e-07	3	84799491	3440	2.349	0.4689	ebi-a-GCST90001688	rs74577787	T	C	0.0003	CD28+ CD45RA+ CD8br %T cell	TRUE	reported	igd	0.00724253	25.0815
3.84e-06	4	139253983	3440	-0.1825	0.03943	ebi-a-GCST90001688	rs13115676	A	G	0.0523	CD28+ CD45RA+ CD8br %T cell	TRUE	reported	igd	0.00618896	21.4101
1.59e-08	4	31397782	3440	3.867	0.6826	ebi-a-GCST90001688	rs76604940	C	A	0.0001	CD28+ CD45RA+ CD8br %T cell	TRUE	reported	igd	0.00924324	32.0747
6.57e-07	4	103558731	3440	-0.1202	0.02413	ebi-a-GCST90001688	rs6833962	T	C	0.1555	CD28+ CD45RA+ CD8br %T cell	TRUE	reported	igd	0.00716167	24.7994
3.72e-06	4	25612506	3440	0.4503	0.09716	ebi-a-GCST90001688	rs11735841	A	G	0.0073	CD28+ CD45RA+ CD8br %T cell	TRUE	reported	igd	0.00620536	21.4672
1.6e-08	4	67836131	3440	4.272	0.7543	ebi-a-GCST90001688	rs115218435	G	T	0.0001	CD28+ CD45RA+ CD8br %T cell	TRUE	reported	igd	0.00923815	32.0569
4.54e-08	5	173002007	3440	3.974	0.7251	ebi-a-GCST90001688	rs137858581	C	T	0.0001	CD28+ CD45RA+ CD8br %T cell	TRUE	reported	igd	0.00865617	30.0198
5.62e-08	6	93203850	3440	3.353	0.6161	ebi-a-GCST90001688	rs117403703	C	T	0.0001	CD28+ CD45RA+ CD8br %T cell	TRUE	reported	igd	0.00853656	29.6014
3.97e-09	6	31360602	3440	0.4024	0.06819	ebi-a-GCST90001688	rs116562707	G	A	0.0192	CD28+ CD45RA+ CD8br %T cell	TRUE	reported	igd	0.0100217	34.8034
2.51e-07	6	29691097	3440	0.1213	0.02348	ebi-a-GCST90001688	rs2075682	T	A	0.2932	CD28+ CD45RA+ CD8br %T cell	TRUE	reported	igd	0.00769858	26.6731
1.43e-06	6	319617	3440	3.021	0.6256	ebi-a-GCST90001688	rs141878021	T	C	0.0001	CD28+ CD45RA+ CD8br %T cell	TRUE	reported	igd	0.00673311	23.3053
1.17e-09	6	148775706	3440	1.818	0.2979	ebi-a-GCST90001688	rs117475733	T	C	0.0004	CD28+ CD45RA+ CD8br %T cell	TRUE	reported	igd	0.0107105	37.2215
1.54e-06	6	31410352	3440	-0.1468	0.03049	ebi-a-GCST90001688	rs73404248	A	G	0.1125	CD28+ CD45RA+ CD8br %T cell	TRUE	reported	igd	0.00669363	23.1678
6.06e-08	6	145827461	3440	3.533	0.6507	ebi-a-GCST90001688	rs144788631	T	C	0.0001	CD28+ CD45RA+ CD8br %T cell	TRUE	reported	igd	0.00849692	29.4627
5.96e-07	6	149114553	3440	2.345	0.4689	ebi-a-GCST90001688	rs112637846	A	C	0.0003	CD28+ CD45RA+ CD8br %T cell	TRUE	reported	igd	0.00721806	24.9961
8.71e-08	7	28687227	3440	1.57	0.2927	ebi-a-GCST90001688	rs141596789	C	G	0.0009	CD28+ CD45RA+ CD8br %T cell	TRUE	reported	igd	0.00829427	28.7542
3.59e-10	7	92791863	3440	4.025	0.6399	ebi-a-GCST90001688	rs184082746	C	T	0.0001	CD28+ CD45RA+ CD8br %T cell	TRUE	reported	igd	0.0113706	39.5417
2.4e-06	7	109990427	3440	2.468	0.5223	ebi-a-GCST90001688	rs184134422	T	C	0.0003	CD28+ CD45RA+ CD8br %T cell	TRUE	reported	igd	0.00644885	22.315
2.34e-09	7	124954943	3440	4.848	0.8097	ebi-a-GCST90001688	rs182236332	G	A	0.0001	CD28+ CD45RA+ CD8br %T cell	TRUE	reported	igd	0.0103137	35.8281
4e-06	7	118626871	3440	2.164	0.4684	ebi-a-GCST90001688	rs62477133	G	C	0.0003	CD28+ CD45RA+ CD8br %T cell	TRUE	reported	igd	0.00616646	21.3318
2.44e-08	7	111704231	3440	3.787	0.6773	ebi-a-GCST90001688	rs112571466	G	A	0.0001	CD28+ CD45RA+ CD8br %T cell	TRUE	reported	igd	0.00900619	31.2447
1.35e-06	7	80880540	3440	2.985	0.6167	ebi-a-GCST90001688	rs13243221	G	T	0.0001	CD28+ CD45RA+ CD8br %T cell	TRUE	reported	igd	0.00676448	23.4147
9.27e-07	8	59820131	3440	3.141	0.639	ebi-a-GCST90001688	rs111503027	A	G	0.0001	CD28+ CD45RA+ CD8br %T cell	TRUE	reported	igd	0.00697487	24.148
4.05e-06	8	61151574	3440	0.08508	0.01843	ebi-a-GCST90001688	rs8180936	T	C	0.6699	CD28+ CD45RA+ CD8br %T cell	TRUE	reported	igd	0.00615692	21.2986
3.11e-08	8	140342260	3440	3.717	0.67	ebi-a-GCST90001688	rs143498795	A	C	0.0001	CD28+ CD45RA+ CD8br %T cell	TRUE	reported	igd	0.00886765	30.7598
2.39e-06	8	127602530	3440	2.492	0.5273	ebi-a-GCST90001688	rs112779860	A	G	0.0004	CD28+ CD45RA+ CD8br %T cell	TRUE	reported	igd	0.00645077	22.3217
9.65e-08	8	39979373	3440	3.614	0.6762	ebi-a-GCST90001688	rs118127261	A	G	0.0001	CD28+ CD45RA+ CD8br %T cell	TRUE	reported	igd	0.00823524	28.5478
1.44e-08	9	12800264	3440	3.794	0.6676	ebi-a-GCST90001688	rs142967914	C	G	0.0001	CD28+ CD45RA+ CD8br %T cell	TRUE	reported	igd	0.00930133	32.2782
1.35e-08	9	33552507	3440	5.704	1.002	ebi-a-GCST90001688	rs192475369	T	A	0.0001	CD28+ CD45RA+ CD8br %T cell	TRUE	reported	igd	0.0093324	32.387
1.53e-08	9	122676137	3440	4.877	0.8599	ebi-a-GCST90001688	rs76325389	G	A	0.0001	CD28+ CD45RA+ CD8br %T cell	TRUE	reported	igd	0.00926422	32.1482
7.68e-06	9	36889554	3440	2.119	0.4729	ebi-a-GCST90001688	rs73648165	G	C	0.0003	CD28+ CD45RA+ CD8br %T cell	TRUE	reported	igd	0.0058028	20.0665
1.92e-08	9	105346840	3440	4.765	0.8459	ebi-a-GCST90001688	rs113447229	C	T	0.0001	CD28+ CD45RA+ CD8br %T cell	TRUE	reported	igd	0.0091399	31.7128
2.38e-06	9	33428882	3440	0.1465	0.03099	ebi-a-GCST90001688	rs12555210	G	A	0.089	CD28+ CD45RA+ CD8br %T cell	TRUE	reported	igd	0.00645448	22.3347
8.65e-09	10	91332621	3440	4.68	0.8111	ebi-a-GCST90001688	rs80194890	G	T	0.0001	CD28+ CD45RA+ CD8br %T cell	TRUE	reported	igd	0.00958521	33.2729
5.58e-06	10	129690837	3440	0.6544	0.1439	ebi-a-GCST90001688	rs35890579	T	G	0.0036	CD28+ CD45RA+ CD8br %T cell	TRUE	reported	igd	0.0059759	20.6687
2.66e-07	10	96183831	3440	6.235	1.209	ebi-a-GCST90001688	rs74723190	C	A	0.0001	CD28+ CD45RA+ CD8br %T cell	TRUE	reported	igd	0.00767215	26.5808
6.75e-06	10	125342204	3440	0.1289	0.02859	ebi-a-GCST90001688	rs12258605	A	T	0.0999	CD28+ CD45RA+ CD8br %T cell	TRUE	reported	igd	0.00587436	20.3154
1.6e-08	10	68336237	3440	4.11	0.7256	ebi-a-GCST90001688	rs189801254	A	C	0.0001	CD28+ CD45RA+ CD8br %T cell	TRUE	reported	igd	0.00924057	32.0654
1.95e-07	11	119643891	3440	4.416	0.8469	ebi-a-GCST90001688	rs141341926	T	G	0.0001	CD28+ CD45RA+ CD8br %T cell	TRUE	reported	igd	0.00784181	27.1732
7.85e-07	11	47745696	3440	2.288	0.4624	ebi-a-GCST90001688	rs138653244	C	G	0.0003	CD28+ CD45RA+ CD8br %T cell	TRUE	reported	igd	0.00706705	24.4694
9.82e-06	11	91003050	3440	-0.1678	0.0379	ebi-a-GCST90001688	rs111346930	T	C	0.0583	CD28+ CD45RA+ CD8br %T cell	TRUE	reported	igd	0.00566604	19.5908
5.55e-07	11	134093512	3440	2.385	0.4755	ebi-a-GCST90001688	rs56125740	G	A	0.0003	CD28+ CD45RA+ CD8br %T cell	TRUE	reported	igd	0.00726027	25.1434
1.63e-08	12	49315200	3440	3.783	0.6683	ebi-a-GCST90001688	rs117927481	A	G	0.0001	CD28+ CD45RA+ CD8br %T cell	TRUE	reported	igd	0.00922879	32.0241
1.25e-08	12	55672838	3440	3.436	0.6021	ebi-a-GCST90001688	rs112258643	T	C	0.0001	CD28+ CD45RA+ CD8br %T cell	TRUE	reported	igd	0.00937818	32.5474
9.82e-06	12	129183573	3440	0.4657	0.1052	ebi-a-GCST90001688	rs77780671	C	T	0.0064	CD28+ CD45RA+ CD8br %T cell	TRUE	reported	igd	0.00566442	19.5852
1.65e-08	13	67157607	3440	4.763	0.8417	ebi-a-GCST90001688	rs9592479	C	G	0.0001	CD28+ CD45RA+ CD8br %T cell	TRUE	reported	igd	0.00922283	32.0032
1.63e-08	14	28349764	3440	3.833	0.6771	ebi-a-GCST90001688	rs58471414	G	T	0.0001	CD28+ CD45RA+ CD8br %T cell	TRUE	reported	igd	0.00922968	32.0272
6.03e-06	14	31143832	3440	1.613	0.356	ebi-a-GCST90001688	rs139463423	T	C	0.0006	CD28+ CD45RA+ CD8br %T cell	TRUE	reported	igd	0.00593234	20.5171
1.94e-08	14	56862154	3440	3.894	0.6914	ebi-a-GCST90001688	rs117494082	A	G	0.0001	CD28+ CD45RA+ CD8br %T cell	TRUE	reported	igd	0.00913668	31.7016
1.43e-07	15	94589979	3440	4.66	0.8838	ebi-a-GCST90001688	rs77670766	A	G	0.0001	CD28+ CD45RA+ CD8br %T cell	TRUE	reported	igd	0.00801696	27.7851
2.82e-07	15	36405909	3440	-0.1143	0.02221	ebi-a-GCST90001688	rs17685199	C	A	0.1817	CD28+ CD45RA+ CD8br %T cell	TRUE	reported	igd	0.00764022	26.4693
4.65e-07	15	62991760	3440	0.6042	0.1196	ebi-a-GCST90001688	rs28460753	A	G	0.0048	CD28+ CD45RA+ CD8br %T cell	TRUE	reported	igd	0.00736428	25.5062
9.13e-07	15	87138558	3440	2.587	0.526	ebi-a-GCST90001688	rs138736730	G	T	0.0003	CD28+ CD45RA+ CD8br %T cell	TRUE	reported	igd	0.00698264	24.1751
2.26e-06	16	50350935	3440	1.692	0.3573	ebi-a-GCST90001688	rs112731098	A	G	0.0004	CD28+ CD45RA+ CD8br %T cell	TRUE	reported	igd	0.00647671	22.4121
2.95e-06	16	13818107	3440	0.09014	0.01925	ebi-a-GCST90001688	rs179609	T	G	0.3041	CD28+ CD45RA+ CD8br %T cell	TRUE	reported	igd	0.00633368	21.914
1.9e-08	16	79205197	3440	4.463	0.7922	ebi-a-GCST90001688	rs111283043	C	A	0.0001	CD28+ CD45RA+ CD8br %T cell	TRUE	reported	igd	0.00914191	31.7199
1.6e-08	16	59010741	3440	3.946	0.6967	ebi-a-GCST90001688	rs144591335	G	A	0.0001	CD28+ CD45RA+ CD8br %T cell	TRUE	reported	igd	0.00923917	32.0605
1.88e-07	16	89718638	3440	2.886	0.5527	ebi-a-GCST90001688	rs149948027	T	C	0.0003	CD28+ CD45RA+ CD8br %T cell	TRUE	reported	igd	0.00786369	27.2497
4.52e-06	16	65488378	3440	5.2	1.132	ebi-a-GCST90001688	rs147066619	T	A	0.0001	CD28+ CD45RA+ CD8br %T cell	TRUE	reported	igd	0.00609677	21.0893
3.42e-06	17	54735696	3440	2.115	0.4548	ebi-a-GCST90001688	rs117795441	A	G	0.0003	CD28+ CD45RA+ CD8br %T cell	TRUE	reported	igd	0.00624741	21.6136
1.05e-06	17	31363767	3440	0.1025	0.02096	ebi-a-GCST90001688	rs8067835	G	A	0.216	CD28+ CD45RA+ CD8br %T cell	TRUE	reported	igd	0.00690396	23.9008
5.52e-07	17	41761741	3440	-0.1174	0.02339	ebi-a-GCST90001688	rs11652705	G	A	0.1709	CD28+ CD45RA+ CD8br %T cell	TRUE	reported	igd	0.00727023	25.1781
1.72e-08	18	68968361	3440	3.755	0.6644	ebi-a-GCST90001688	rs77935824	G	A	0.0001	CD28+ CD45RA+ CD8br %T cell	TRUE	reported	igd	0.00920001	31.9233
6.49e-06	18	50159833	3440	0.3131	0.06931	ebi-a-GCST90001688	rs56095154	C	G	0.0169	CD28+ CD45RA+ CD8br %T cell	TRUE	reported	igd	0.00589722	20.3949
3.81e-06	19	53953072	3440	0.08737	0.01887	ebi-a-GCST90001688	rs60455861	G	T	0.3206	CD28+ CD45RA+ CD8br %T cell	TRUE	reported	igd	0.00619333	21.4254
8.68e-09	19	51829114	3440	3.814	0.6612	ebi-a-GCST90001688	rs142208889	T	C	0.0001	CD28+ CD45RA+ CD8br %T cell	TRUE	reported	igd	0.00957981	33.2539
5.91e-09	20	57132122	3440	4.893	0.8386	ebi-a-GCST90001688	rs145827119	T	C	0.0001	CD28+ CD45RA+ CD8br %T cell	TRUE	reported	igd	0.00979953	34.0242
3.12e-08	21	41143748	3440	3.533	0.6368	ebi-a-GCST90001688	rs149926070	A	G	0.0001	CD28+ CD45RA+ CD8br %T cell	TRUE	reported	igd	0.00886858	30.763
1.04e-07	22	40298491	3440	0.7802	0.1463	ebi-a-GCST90001688	rs116954000	A	T	0.0033	CD28+ CD45RA+ CD8br %T cell	TRUE	reported	igd	0.00819953	28.423
8.82e-09	1	197924770	3440	0.9979	0.1731	ebi-a-GCST90001689	rs17583875	A	G	0.0029	CD28+ CD45RA+ CD8br %CD8br	TRUE	reported	igd	0.00956854	33.2145
7.68e-06	1	193505625	3440	0.2919	0.06514	ebi-a-GCST90001689	rs60220946	T	C	0.0212	CD28+ CD45RA+ CD8br %CD8br	TRUE	reported	igd	0.00580345	20.0687
1.53e-07	1	114687316	3440	-0.1289	0.02451	ebi-a-GCST90001689	rs2629824	G	A	0.8225	CD28+ CD45RA+ CD8br %CD8br	TRUE	reported	igd	0.00797596	27.6418
5.61e-06	1	235096612	3440	0.4087	0.08986	ebi-a-GCST90001689	rs2802930	T	C	0.9894	CD28+ CD45RA+ CD8br %CD8br	TRUE	reported	igd	0.00597743	20.674
3.53e-07	2	103587624	3440	0.5165	0.1012	ebi-a-GCST90001689	rs76668354	G	C	0.0089	CD28+ CD45RA+ CD8br %CD8br	TRUE	reported	igd	0.00751528	26.0332
2.23e-07	2	237034061	3440	-0.103	0.01985	ebi-a-GCST90001689	rs1064086	A	G	0.3275	CD28+ CD45RA+ CD8br %CD8br	TRUE	reported	igd	0.00776621	26.9092
2.7e-06	2	120215812	3440	3.535	0.7519	ebi-a-GCST90001689	rs146741472	A	G	0.0001	CD28+ CD45RA+ CD8br %CD8br	TRUE	reported	igd	0.00638438	22.0905
2.5e-07	2	38925155	3440	0.1024	0.01981	ebi-a-GCST90001689	rs11896593	C	G	0.3703	CD28+ CD45RA+ CD8br %CD8br	TRUE	reported	igd	0.00770748	26.7041
6.1e-06	3	59914042	3440	0.4644	0.1025	ebi-a-GCST90001689	rs76313555	T	C	0.0083	CD28+ CD45RA+ CD8br %CD8br	TRUE	reported	igd	0.00593191	20.5156
6.23e-06	3	170169608	3440	5.539	1.224	ebi-a-GCST90001689	rs146985291	G	A	0.0001	CD28+ CD45RA+ CD8br %CD8br	TRUE	reported	igd	0.00591785	20.4667
1.21e-06	4	25610903	3440	0.5074	0.1043	ebi-a-GCST90001689	rs10025910	T	C	0.0074	CD28+ CD45RA+ CD8br %CD8br	TRUE	reported	igd	0.00683276	23.6526
1e-06	4	154029285	3440	1.504	0.3069	ebi-a-GCST90001689	rs149655274	T	C	0.0012	CD28+ CD45RA+ CD8br %CD8br	TRUE	reported	igd	0.00693301	24.0021
4.73e-06	4	183402200	3440	-1.499	0.327	ebi-a-GCST90001689	rs79638560	A	C	0.0009	CD28+ CD45RA+ CD8br %CD8br	TRUE	reported	igd	0.00607162	21.0017
5.69e-06	4	152131193	3440	-2.308	0.5078	ebi-a-GCST90001689	rs72723766	C	T	0.0003	CD28+ CD45RA+ CD8br %CD8br	TRUE	reported	igd	0.00596936	20.6459
4.44e-06	6	148775706	3440	1.491	0.3243	ebi-a-GCST90001689	rs117475733	T	C	0.0004	CD28+ CD45RA+ CD8br %CD8br	TRUE	reported	igd	0.00610721	21.1256
3.44e-06	6	31395062	3440	0.107	0.02302	ebi-a-GCST90001689	rs114559146	C	G	0.4567	CD28+ CD45RA+ CD8br %CD8br	TRUE	reported	igd	0.00624136	21.5926
5.69e-07	6	29947740	3440	-0.117	0.02335	ebi-a-GCST90001689	rs9260902	C	T	0.4702	CD28+ CD45RA+ CD8br %CD8br	TRUE	reported	igd	0.00724572	25.0926
5.73e-06	6	93203850	3440	3.043	0.6699	ebi-a-GCST90001689	rs117403703	C	T	0.0001	CD28+ CD45RA+ CD8br %CD8br	TRUE	reported	igd	0.0059625	20.622
1.73e-06	7	31164655	3440	-0.1499	0.03129	ebi-a-GCST90001689	rs9792050	T	G	0.8994	CD28+ CD45RA+ CD8br %CD8br	TRUE	reported	igd	0.00662744	22.9372
1.53e-06	7	146469943	3440	0.1978	0.04107	ebi-a-GCST90001689	rs10242630	A	G	0.0541	CD28+ CD45RA+ CD8br %CD8br	TRUE	reported	igd	0.00669771	23.182
1.23e-06	7	124954943	3440	4.274	0.8797	ebi-a-GCST90001689	rs182236332	G	A	0.0001	CD28+ CD45RA+ CD8br %CD8br	TRUE	reported	igd	0.00681509	23.5911
4.42e-07	7	92791863	3440	3.525	0.6966	ebi-a-GCST90001689	rs184082746	C	T	0.0001	CD28+ CD45RA+ CD8br %CD8br	TRUE	reported	igd	0.00738877	25.5917
1.75e-06	7	8326430	3440	0.1863	0.0389	ebi-a-GCST90001689	rs73061672	A	T	0.0637	CD28+ CD45RA+ CD8br %CD8br	TRUE	reported	igd	0.00662341	22.9231
9.14e-06	7	28687227	3440	1.424	0.3204	ebi-a-GCST90001689	rs141596789	C	G	0.0009	CD28+ CD45RA+ CD8br %CD8br	TRUE	reported	igd	0.00570939	19.7416
5.89e-07	9	137165566	3440	0.1011	0.0202	ebi-a-GCST90001689	rs34752208	A	G	0.325	CD28+ CD45RA+ CD8br %CD8br	TRUE	reported	igd	0.0072292	25.035
9.44e-06	9	16904641	3440	0.0849	0.01914	ebi-a-GCST90001689	rs7033084	T	C	0.5055	CD28+ CD45RA+ CD8br %CD8br	TRUE	reported	igd	0.00568717	19.6643
5.8e-06	9	114588604	3440	0.3597	0.07921	ebi-a-GCST90001689	rs62572596	T	C	0.0157	CD28+ CD45RA+ CD8br %CD8br	TRUE	reported	igd	0.00595891	20.6095
8.66e-06	12	123513519	3440	1.535	0.3446	ebi-a-GCST90001689	rs76014368	T	C	0.0007	CD28+ CD45RA+ CD8br %CD8br	TRUE	reported	igd	0.00573495	19.8305
7.78e-06	12	17367587	3440	0.1139	0.02544	ebi-a-GCST90001689	rs10840675	T	C	0.1624	CD28+ CD45RA+ CD8br %CD8br	TRUE	reported	igd	0.00579337	20.0337
5.92e-07	12	55672838	3440	3.271	0.6538	ebi-a-GCST90001689	rs112258643	T	C	0.0001	CD28+ CD45RA+ CD8br %CD8br	TRUE	reported	igd	0.00722377	25.016
5.46e-06	13	114096507	3440	0.1114	0.02447	ebi-a-GCST90001689	rs9577271	G	A	0.1812	CD28+ CD45RA+ CD8br %CD8br	TRUE	reported	igd	0.00598874	20.7133
8.05e-06	14	82062494	3440	0.1012	0.02264	ebi-a-GCST90001689	rs28576084	G	T	0.2205	CD28+ CD45RA+ CD8br %CD8br	TRUE	reported	igd	0.00577477	19.969
1.6e-06	15	99398708	3440	0.08909	0.01853	ebi-a-GCST90001689	rs1879612	C	T	0.4751	CD28+ CD45RA+ CD8br %CD8br	TRUE	reported	igd	0.00667483	23.1023
3.12e-06	15	62991760	3440	0.6077	0.1301	ebi-a-GCST90001689	rs28460753	A	G	0.0048	CD28+ CD45RA+ CD8br %CD8br	TRUE	reported	igd	0.0063026	21.8058
6.42e-06	17	57361218	3440	0.4914	0.1087	ebi-a-GCST90001689	rs143788880	A	G	0.0074	CD28+ CD45RA+ CD8br %CD8br	TRUE	reported	igd	0.00590582	20.4248
9.91e-06	17	76213606	3440	1.187	0.2682	ebi-a-GCST90001689	rs139580802	T	C	0.001	CD28+ CD45RA+ CD8br %CD8br	TRUE	reported	igd	0.00566187	19.5763
2.23e-06	17	41759061	3440	-0.09624	0.02031	ebi-a-GCST90001689	rs5011724	C	T	0.3209	CD28+ CD45RA+ CD8br %CD8br	TRUE	reported	igd	0.00648496	22.4408
9.72e-06	19	57281224	3440	-0.1733	0.03911	ebi-a-GCST90001689	rs1978254	A	G	0.0592	CD28+ CD45RA+ CD8br %CD8br	TRUE	reported	igd	0.00567533	19.6232
6.04e-06	20	57132122	3440	4.134	0.9121	ebi-a-GCST90001689	rs145827119	T	C	0.0001	CD28+ CD45RA+ CD8br %CD8br	TRUE	reported	igd	0.00593624	20.5307
7.89e-06	1	114684259	3408	-0.108	0.02413	ebi-a-GCST90001690	rs2629830	G	C	0.8443	CD28+ CD45RA+ CD8br AC	TRUE	reported	igd	0.0058437	20.0206
8.72e-06	1	62672889	3408	2.995	0.6725	ebi-a-GCST90001690	rs142530179	G	A	0.0001	CD28+ CD45RA+ CD8br AC	TRUE	reported	igd	0.00578615	19.8223
8.13e-06	1	232754676	3408	3.551	0.7947	ebi-a-GCST90001690	rs149023182	G	A	0.0001	CD28+ CD45RA+ CD8br AC	TRUE	reported	igd	0.0058245	19.9545
8.93e-07	2	111615015	3408	0.09093	0.01847	ebi-a-GCST90001690	rs4849134	G	A	0.6455	CD28+ CD45RA+ CD8br AC	TRUE	reported	igd	0.0070616	24.2229
7.21e-06	2	38260823	3408	-0.1821	0.04051	ebi-a-GCST90001690	rs73926977	G	A	0.0508	CD28+ CD45RA+ CD8br AC	TRUE	reported	igd	0.00589425	20.1948
1.79e-06	2	127884901	3408	0.1904	0.03979	ebi-a-GCST90001690	rs78908164	T	G	0.0534	CD28+ CD45RA+ CD8br AC	TRUE	reported	igd	0.00667388	22.884
8.21e-06	2	18727639	3408	-0.1235	0.02766	ebi-a-GCST90001690	rs10178070	C	T	0.1152	CD28+ CD45RA+ CD8br AC	TRUE	reported	igd	0.00581563	19.9239
1.17e-08	2	38925155	3408	0.1051	0.01838	ebi-a-GCST90001690	rs11896593	C	G	0.3706	CD28+ CD45RA+ CD8br AC	TRUE	reported	igd	0.00950316	32.6783
4.1e-06	2	237016087	3408	-0.08388	0.01818	ebi-a-GCST90001690	rs62189428	T	C	0.3526	CD28+ CD45RA+ CD8br AC	TRUE	reported	igd	0.00620762	21.2752
8.21e-06	2	52593468	3408	3.006	0.6731	ebi-a-GCST90001690	rs111275136	A	G	0.0001	CD28+ CD45RA+ CD8br AC	TRUE	reported	igd	0.00581815	19.9326
2.24e-06	3	25717920	3408	0.7631	0.161	ebi-a-GCST90001690	rs79777035	C	T	0.0034	CD28+ CD45RA+ CD8br AC	TRUE	reported	igd	0.00654875	22.4521
2.7e-06	3	26549717	3408	0.1225	0.02607	ebi-a-GCST90001690	rs62248512	A	G	0.1328	CD28+ CD45RA+ CD8br AC	TRUE	reported	igd	0.00643704	22.0666
2.88e-06	3	170169608	3408	5.307	1.132	ebi-a-GCST90001690	rs146985291	G	A	0.0001	CD28+ CD45RA+ CD8br AC	TRUE	reported	igd	0.00640787	21.966
2.42e-06	4	609857	3408	-0.4417	0.09351	ebi-a-GCST90001690	rs142617762	A	T	0.0088	CD28+ CD45RA+ CD8br AC	TRUE	reported	igd	0.00650437	22.2989
8.31e-07	4	25612506	3408	0.4812	0.09747	ebi-a-GCST90001690	rs11735841	A	G	0.0073	CD28+ CD45RA+ CD8br AC	TRUE	reported	igd	0.00710092	24.3587
8.49e-06	4	67743517	3408	3.557	0.7977	ebi-a-GCST90001690	rs115574093	C	T	0.0001	CD28+ CD45RA+ CD8br AC	TRUE	reported	igd	0.00580046	19.8716
8.45e-06	4	31396800	3408	3.054	0.6848	ebi-a-GCST90001690	rs73127385	G	A	0.0001	CD28+ CD45RA+ CD8br AC	TRUE	reported	igd	0.00580208	19.8772
2.28e-06	5	83559348	3408	0.08708	0.01839	ebi-a-GCST90001690	rs7707297	G	C	0.3618	CD28+ CD45RA+ CD8br AC	TRUE	reported	igd	0.00653621	22.4088
8.28e-06	5	42120894	3408	-0.2192	0.0491	ebi-a-GCST90001690	rs148593283	A	G	0.0335	CD28+ CD45RA+ CD8br AC	TRUE	reported	igd	0.00581415	19.9188
2.83e-07	6	31333019	3408	-0.158	0.03071	ebi-a-GCST90001690	rs2853995	C	T	0.1084	CD28+ CD45RA+ CD8br AC	TRUE	reported	igd	0.00770717	26.4545
5.39e-06	6	32452142	3408	-0.1153	0.02531	ebi-a-GCST90001690	rs1974459	G	C	0.2132	CD28+ CD45RA+ CD8br AC	TRUE	reported	igd	0.00605255	20.7405
8.38e-06	6	93203850	3408	2.765	0.6197	ebi-a-GCST90001690	rs117403703	C	T	0.0001	CD28+ CD45RA+ CD8br AC	TRUE	reported	igd	0.00580762	19.8963
2.27e-09	6	31415065	3408	0.1259	0.021	ebi-a-GCST90001690	rs3131627	G	A	0.5109	CD28+ CD45RA+ CD8br AC	TRUE	reported	igd	0.0104365	35.9218
4.92e-06	6	148775706	3408	1.373	0.3001	ebi-a-GCST90001690	rs117475733	T	C	0.0004	CD28+ CD45RA+ CD8br AC	TRUE	reported	igd	0.0061045	20.9196
5.72e-06	6	20193704	3408	-0.1271	0.02797	ebi-a-GCST90001690	rs72826622	T	C	0.1143	CD28+ CD45RA+ CD8br AC	TRUE	reported	igd	0.00602259	20.6372
3.11e-07	7	92791863	3408	3.304	0.6445	ebi-a-GCST90001690	rs184082746	C	T	0.0001	CD28+ CD45RA+ CD8br AC	TRUE	reported	igd	0.00765241	26.2651
1.67e-06	7	124954943	3408	3.905	0.8139	ebi-a-GCST90001690	rs182236332	G	A	0.0001	CD28+ CD45RA+ CD8br AC	TRUE	reported	igd	0.00670929	23.0062
7.09e-06	7	44125650	3408	0.3069	0.06823	ebi-a-GCST90001690	rs74968616	T	C	0.0178	CD28+ CD45RA+ CD8br AC	TRUE	reported	igd	0.00590164	20.2203
9.63e-06	9	105346840	3408	3.772	0.8512	ebi-a-GCST90001690	rs113447229	C	T	0.0001	CD28+ CD45RA+ CD8br AC	TRUE	reported	igd	0.00572909	19.6257
8.73e-06	9	122676137	3408	3.854	0.8653	ebi-a-GCST90001690	rs76325389	G	A	0.0001	CD28+ CD45RA+ CD8br AC	TRUE	reported	igd	0.00578722	19.826
8.09e-06	9	12800264	3408	3.003	0.6718	ebi-a-GCST90001690	rs142967914	C	G	0.0001	CD28+ CD45RA+ CD8br AC	TRUE	reported	igd	0.00582898	19.9699
3.56e-06	9	138307613	3408	0.164	0.03533	ebi-a-GCST90001690	rs2987632	C	G	0.064	CD28+ CD45RA+ CD8br AC	TRUE	reported	igd	0.00628295	21.535
6.1e-06	9	33552507	3408	4.566	1.008	ebi-a-GCST90001690	rs192475369	T	A	0.0001	CD28+ CD45RA+ CD8br AC	TRUE	reported	igd	0.00598472	20.5067
8.48e-06	10	68336237	3408	3.256	0.7301	ebi-a-GCST90001690	rs189801254	A	C	0.0001	CD28+ CD45RA+ CD8br AC	TRUE	reported	igd	0.005802	19.8769
5.86e-06	10	91332621	3408	3.704	0.8162	ebi-a-GCST90001690	rs80194890	G	T	0.0001	CD28+ CD45RA+ CD8br AC	TRUE	reported	igd	0.00600665	20.5823
3.17e-06	11	126507219	3408	0.1204	0.0258	ebi-a-GCST90001690	rs12575977	T	C	0.1357	CD28+ CD45RA+ CD8br AC	TRUE	reported	igd	0.00634962	21.765
3.67e-06	11	79284506	3408	0.1377	0.02969	ebi-a-GCST90001690	rs55645768	C	T	0.0998	CD28+ CD45RA+ CD8br AC	TRUE	reported	igd	0.00627213	21.4977
6.54e-06	12	71950863	3408	0.5847	0.1295	ebi-a-GCST90001690	rs79293430	G	A	0.0047	CD28+ CD45RA+ CD8br AC	TRUE	reported	igd	0.00594616	20.3738
[truncated: 3,266 more rows]
